# Supplementary material for: Loss of ZBED6 Protects Against Sepsis‐Induced Muscle Atrophy by Upregulating DOCK3‐Mediated RAC1/PI3K/AKT Signaling Pathway in Pigs
Source: Adv Sci (Weinh). 2023 Aug 7;10(29):2302298. doi: 10.1002/advs.202302298 (PMC10582467; doi:10.1002/advs.202302298)
Supplement: Supplementary file 2 — Supporting Information [file ADVS-10-2302298-s001.xlsx]

## Sheet: Sheet1
seqnames	start	end	width	name	foldchange	-log10pvalue	-log10qvalue	summit	annotation	geneChr	geneStart	geneEnd	geneLength	geneStrand	geneId	transcriptId	distanceToTSS	geneSymbol	geneDescription
1	186675	187196	522	20GM_13	2.75217	3.09062	0.260737	296	Promoter (<=1kb)	1	121147	186716	65570	2	ENSSSCG00000029697	ENSSSCT00000038814	0	FAM120B	family with sequence similarity 120B [Source:HGNC Symbol;Acc:HGNC:21109]
1	469865	470171	307	20GM_56	2.61657	2.60774	0.118948	167	Promoter (<=1kb)	1	470506	475345	4840	1	ENSSSCG00000035944	ENSSSCT00000052221	-335
1	537154	537480	327	20GM_70	2.50886	2.44944	0.118948	230	Promoter (<=1kb)	1	513493	538474	24982	2	ENSSSCG00000004010	ENSSSCT00000004434	994	ERMARD	ER membrane associated RNA degradation [Source:HGNC Symbol;Acc:HGNC:21056]
1	540704	541848	1145	20GM_71	3.43932	3.98744	0.490137	308	Promoter (<=1kb)	1	512678	540886	28209	2	ENSSSCG00000004010	ENSSSCT00000040859	0	ERMARD	ER membrane associated RNA degradation [Source:HGNC Symbol;Acc:HGNC:21056]
1	555390	555765	376	20GM_75	2.4402	2.40873	0.118948	81	Promoter (<=1kb)	1	555355	578329	22975	1	ENSSSCG00000030155	ENSSSCT00000004429	35	PHF10	PHD finger protein 10 [Source:HGNC Symbol;Acc:HGNC:18250]
1	557144	557790	647	20GM_76	2.15153	2.07373	0.118948	282	Promoter (<=1kb)	1	557078	576706	19629	1	ENSSSCG00000030155	ENSSSCT00000056161	66	PHF10	PHD finger protein 10 [Source:HGNC Symbol;Acc:HGNC:18250]
1	854553	855259	707	20GM_109	3.13989	3.43671	0.260737	140	Promoter (<=1kb)	1	855024	882461	27438	1	ENSSSCG00000004012	ENSSSCT00000004436	0	THBS2	thrombospondin 2 [Source:HGNC Symbol;Acc:HGNC:11786]
1	857741	858079	339	20GM_110	2.40114	2.2937	0.118948	281	Promoter (<=1kb)	1	857886	883694	25809	1	ENSSSCG00000004012	ENSSSCT00000064251	0	THBS2	thrombospondin 2 [Source:HGNC Symbol;Acc:HGNC:11786]
1	923429	923805	377	20GM_116	2.61657	2.60774	0.118948	309	Promoter (<=1kb)	1	919554	924549	4996	2	ENSSSCG00000035661	ENSSSCT00000051384	744
1	1331530	1331921	392	20GM_158	3.01776	3.25263	0.260737	72	Promoter (<=1kb)	1	1194554	1332691	138138	2	ENSSSCG00000004013	ENSSSCT00000004437	770	SMOC2	SPARC related modular calcium binding 2 [Source:HGNC Symbol;Acc:HGNC:20323]
1	1496651	1497113	463	20GM_176	2.61657	2.60774	0.118948	350	Promoter (<=1kb)	1	1496032	1521666	25635	1	ENSSSCG00000004017	ENSSSCT00000027970	619	FRMD1	FERM domain containing 1 [Source:HGNC Symbol;Acc:HGNC:21240]
1	1697667	1698112	446	20GM_203	3.6632	4.33001	0.490137	156	Promoter (<=1kb)	1	1584012	1697843	113832	2	ENSSSCG00000004018	ENSSSCT00000043070	0	AFDN	afadin, adherens junction formation factor [Source:HGNC Symbol;Acc:HGNC:7137]
1	2003491	2004135	645	20GM_237	3.6632	4.33001	0.490137	489	Promoter (<=1kb)	1	2003172	2008112	4941	1	ENSSSCG00000037137	ENSSSCT00000054151	319	GPR31	G protein-coupled receptor 31 [Source:HGNC Symbol;Acc:HGNC:4486]
1	2120455	2121025	571	20GM_246	3.92143	4.86808	0.746055	375	Promoter (<=1kb)	1	2094870	2120768	25899	2	ENSSSCG00000004023	ENSSSCT00000059456	0	FGFR1OP	FGFR1 oncogene partner [Source:HGNC Symbol;Acc:HGNC:17012]
1	2146774	2147368	595	20GM_250	3.14816	3.54989	0.313116	462	Promoter (<=1kb)	1	2146810	2164764	17955	1	ENSSSCG00000004024	ENSSSCT00000064938	0
1	2201981	2203118	1138	20GM_255	3.13989	3.43671	0.260737	1020	Promoter (<=1kb)	1	2203606	2522599	318994	1	ENSSSCG00000004022	ENSSSCT00000049529	-488	RPS6KA2	ribosomal protein S6 kinase A2 [Source:HGNC Symbol;Acc:HGNC:10431]
1	2324155	2325016	862	20GM_270	2.61657	2.60774	0.118948	722	Promoter (<=1kb)	1	2323165	2519756	196592	1	ENSSSCG00000004022	ENSSSCT00000058943	990	RPS6KA2	ribosomal protein S6 kinase A2 [Source:HGNC Symbol;Acc:HGNC:10431]
1	2374152	2374978	827	20GM_277	2.90245	3.18494	0.260737	633	Promoter (<=1kb)	1	2374152	2517986	143835	1	ENSSSCG00000004022	ENSSSCT00000056494	0	RPS6KA2	ribosomal protein S6 kinase A2 [Source:HGNC Symbol;Acc:HGNC:10431]
1	2541062	2541379	318	20GM_302	2.53365	3.01482	0.260737	95	Promoter (<=1kb)	1	2541629	2552388	10760	1	ENSSSCG00000032916	ENSSSCT00000064731	-250	MPC1	mitochondrial pyruvate carrier 1 [Source:RefSeq peptide;Acc:NP_001231793]
1	2576512	2577171	660	20GM_313	4.4737	6.37503	1.47903	292	Promoter (<=1kb)	1	2576729	2593516	16788	1	ENSSSCG00000004020	ENSSSCT00000004445	0	SFT2D1	Sus scrofa SFT2 domain containing 1 (SFT2D1), mRNA. [Source:RefSeq mRNA;Acc:NM_001244534]
1	2582636	2583067	432	20GM_315	2.47959	2.40688	0.118948	78	Promoter (<=1kb)	1	2568527	2581990	13464	2	ENSSSCG00000040654	ENSSSCT00000059015	-646
1	2716001	2716502	502	20GM_332	2.25895	2.09149	0.118948	11	Promoter (<=1kb)	1	2716763	2724976	8214	1	ENSSSCG00000036609	ENSSSCT00000037176	-261	T	T brachyury transcription factor [Source:HGNC Symbol;Acc:HGNC:11515]
1	2894153	2894818	666	20GM_342	3.13989	3.43671	0.260737	273	Promoter (<=1kb)	1	2893742	2893818	77	1	ENSSSCG00000034772	ENSSSCT00000051543	411	ssc-mir-9831	ssc-mir-9831 [Source:miRBase;Acc:MI0031600]
1	3064253	3064883	631	20GM_357	2.8684	3.03078	0.260737	329	Promoter (<=1kb)	1	3065680	3065779	100	1	ENSSSCG00000019654	ENSSSCT00000021249	-797	U6	U6 spliceosomal RNA [Source:RFAM;Acc:RF00026]
1	3118409	3120006	1598	20GM_368	2.40815	2.45431	0.118948	927	Promoter (<=1kb)	1	3120411	3383543	263133	1	ENSSSCG00000004027	ENSSSCT00000041923	-405	PDE10A	phosphodiesterase 10A [Source:HGNC Symbol;Acc:HGNC:8772]
1	4881366	4881671	306	20GM_552	2.25345	2.08374	0.118948	200	Promoter (<=1kb)	1	4732578	4881938	149361	2	ENSSSCG00000004029	ENSSSCT00000057600	267	QKI	protein quaking [Source:RefSeq peptide;Acc:NP_001007196]
1	4884019	4884933	915	20GM_553	2.93284	3.22995	0.260737	214	Promoter (<=1kb)	1	4743953	4883870	139918	2	ENSSSCG00000004029	ENSSSCT00000042383	-149	QKI	protein quaking [Source:RefSeq peptide;Acc:NP_001007196]
1	5677902	5678172	271	20GM_629	2.61657	2.60774	0.118948	135	Promoter (<=1kb)	1	5679024	6729846	1050823	1	ENSSSCG00000004032	ENSSSCT00000048870	-852	PRKN	E3 ubiquitin-protein ligase parkin [Source:RefSeq peptide;Acc:NP_001038068]
1	7048584	7050034	1451	20GM_760	2.40815	2.45431	0.118948	1170	Promoter (<=1kb)	1	6891751	7050374	158624	2	ENSSSCG00000004037	ENSSSCT00000004465	340	MAP3K4	mitogen-activated protein kinase kinase kinase 4 [Source:HGNC Symbol;Acc:HGNC:6856]
1	7062429	7062800	372	20GM_763	2.25895	2.09149	0.118948	236	Promoter (<=1kb)	1	7062451	7109517	47067	1	ENSSSCG00000004038	ENSSSCT00000055744	0	PLG	plasminogen precursor [Source:RefSeq peptide;Acc:NP_001038055]
1	7206504	7207255	752	20GM_779	2.25895	2.09149	0.118948	669	Promoter (<=1kb)	1	7108101	7207402	99302	2	ENSSSCG00000004039	ENSSSCT00000004467	147	SLC22A3	solute carrier family 22 member 3 [Source:HGNC Symbol;Acc:HGNC:10967]
1	7288293	7288567	275	20GM_785	2.94107	3.13832	0.260737	140	Promoter (<=1kb)	1	7289170	7323644	34475	1	ENSSSCG00000004040	ENSSSCT00000004468	-603	SLC22A2	solute carrier family 22 member 2 [Source:RefSeq peptide;Acc:NP_999067]
1	7472178	7472953	776	20GM_805	4.8804	7.29467	2.20896	609	Promoter (<=1kb)	1	7368103	7472548	104446	2	ENSSSCG00000004044	ENSSSCT00000004472	0	IGF2R	cation-independent mannose-6-phosphate receptor precursor [Source:RefSeq peptide;Acc:NP_001231402]
1	7578446	7579091	646	20GM_814	2.45089	2.36534	0.118948	329	Promoter (<=1kb)	1	7560416	7578687	18272	2	ENSSSCG00000004046	ENSSSCT00000004474	0	PNLDC1	PARN like, ribonuclease domain containing 1 [Source:HGNC Symbol;Acc:HGNC:21185]
1	7611046	7611369	324	20GM_818	2.45665	2.37366	0.118948	90	Promoter (<=1kb)	1	7600626	7612333	11708	2	ENSSSCG00000004049	ENSSSCT00000004477	964	ACAT2	acetyl-CoA acetyltransferase 2 [Source:HGNC Symbol;Acc:HGNC:94]
1	7650655	7652019	1365	20GM_823	5.28499	7.9398	2.73927	947	Promoter (<=1kb)	1	7622550	7651286	28737	2	ENSSSCG00000004050	ENSSSCT00000004478	0	WTAP	pre-mRNA-splicing regulator WTAP isoform 1 [Source:RefSeq peptide;Acc:NP_001231170]
1	7680037	7680666	630	20GM_827	2.27262	2.25354	0.118948	470	Promoter (<=1kb)	1	7679571	7691722	12152	1	ENSSSCG00000040317	ENSSSCT00000054351	466	SOD2	superoxide dismutase [Source:RefSeq peptide;Acc:NP_999292]
1	8535520	8535819	300	20GM_894	2.61657	2.60774	0.118948	179	Promoter (<=1kb)	1	8453508	8536381	82874	2	ENSSSCG00000004057	ENSSSCT00000004486	562	SYTL3	synaptotagmin like 3 [Source:HGNC Symbol;Acc:HGNC:15587]
1	8635448	8635760	313	20GM_916	2.53884	2.49322	0.118948	137	Promoter (<=1kb)	1	8566751	8635729	68979	2	ENSSSCG00000024876	ENSSSCT00000026720	0	TMEM181	transmembrane protein 181 [Source:HGNC Symbol;Acc:HGNC:20958]
1	8934934	8935550	617	20GM_952	2.93104	3.51588	0.313116	397	Promoter (<=1kb)	1	8928300	8934989	6690	2	ENSSSCG00000024019	ENSSSCT00000032308	0	GTF2H5	general transcription factor IIH subunit 5 [Source:HGNC Symbol;Acc:HGNC:21157]
1	9107767	9108127	361	20GM_974	2.4402	2.40873	0.118948	207	Promoter (<=1kb)	1	9016018	9109029	93012	2	ENSSSCG00000012315	ENSSSCT00000032465	902	SYNJ2	synaptojanin 2 [Source:HGNC Symbol;Acc:HGNC:11504]
1	9208200	9208758	559	20GM_982	2.85555	3.01184	0.260737	309	Promoter (<=1kb)	1	9209308	9210565	1258	1	ENSSSCG00000040580	ENSSSCT00000048759	-550
1	9238712	9239571	860	20GM_985	2.75676	2.8669	0.249026	725	Promoter (<=1kb)	1	9130336	9238992	108657	2	ENSSSCG00000030535	ENSSSCT00000053140	0	SNX9	sorting nexin 9 [Source:HGNC Symbol;Acc:HGNC:14973]
1	9619049	9619885	837	20GM_1044	3.69968	4.52848	0.577367	704	Promoter (<=1kb)	1	9350255	9619672	269418	2	ENSSSCG00000035027	ENSSSCT00000045836	0	ZDHHC14	zinc finger DHHC-type containing 14 [Source:HGNC Symbol;Acc:HGNC:20341]
1	9620557	9621511	955	20GM_1045	3.73172	4.75995	0.720322	719	Promoter (<=1kb)	1	9621068	9624056	2989	1	ENSSSCG00000038527	ENSSSCT00000053025	0
1	9622033	9622372	340	20GM_1046	2.96944	3.4213	0.260737	208	Promoter (<=1kb)	1	9621068	9624056	2989	1	ENSSSCG00000038527	ENSSSCT00000053025	965
1	9667753	9668915	1163	20GM_1052	3.2466	4.19301	0.490137	169	Promoter (<=1kb)	1	9667885	9719230	51346	1	ENSSSCG00000004063	ENSSSCT00000004492	0	TMEM242	transmembrane protein 242 [Source:RefSeq peptide;Acc:NP_001172094]
1	11445553	11446037	485	20GM_1256	2.94107	3.13832	0.260737	110	Promoter (<=1kb)	1	11446060	11500978	54919	1	ENSSSCG00000004068	ENSSSCT00000004497	-23	NOX3	NADPH oxidase 3 [Source:HGNC Symbol;Acc:HGNC:7890]
1	11566089	11566682	594	20GM_1271	2.65004	3.21147	0.260737	101	Promoter (<=1kb)	1	11566188	11652934	86747	1	ENSSSCG00000024361	ENSSSCT00000054905	0	TFB1M	dimethyladenosine transferase 1, mitochondrial [Source:RefSeq peptide;Acc:NP_001121947]
1	11617956	11618283	328	20GM_1275	2.3585	2.23269	0.118948	106	Promoter (<=1kb)	1	11617807	11618550	744	2	ENSSSCG00000004067	ENSSSCT00000004496	267	CLDN20	Sus scrofa claudin 20 (CLDN20), mRNA. [Source:RefSeq mRNA;Acc:NM_001159777]
1	11798284	11798921	638	20GM_1298	2.5148	2.4581	0.118948	608	Promoter (<=1kb)	1	11649017	11799068	150052	2	ENSSSCG00000004065	ENSSSCT00000004494	147	TIAM2	T-cell lymphoma invasion and metastasis 2 [Source:HGNC Symbol;Acc:HGNC:11806]
1	12121660	12122064	405	20GM_1348	2.55256	2.57045	0.118948	169	Promoter (<=1kb)	1	12040485	12121897	81413	2	ENSSSCG00000004070	ENSSSCT00000048023	0	SCAF8	SR-related CTD associated factor 8 [Source:HGNC Symbol;Acc:HGNC:20959]
1	12147267	12147637	371	20GM_1351	3.36159	3.8699	0.483168	135	Promoter (<=1kb)	1	12041132	12146676	105545	2	ENSSSCG00000004070	ENSSSCT00000065131	-591	SCAF8	SR-related CTD associated factor 8 [Source:HGNC Symbol;Acc:HGNC:20959]
1	12297325	12298096	772	20GM_1365	3.46155	4.34319	0.498232	454	Promoter (<=1kb)	1	12297377	12395687	98311	1	ENSSSCG00000004071	ENSSSCT00000004500	0	CNKSR3	CNKSR family member 3 [Source:HGNC Symbol;Acc:HGNC:23034]
1	13339947	13340507	561	20GM_1453	2.73426	2.93624	0.260737	127	Promoter (<=1kb)	1	13340248	13442039	101792	1	ENSSSCG00000004075	ENSSSCT00000004504	0	RGS17	regulator of G protein signaling 17 [Source:HGNC Symbol;Acc:HGNC:14088]
1	13445770	13446887	1118	20GM_1467	3.0554	4.06165	0.490137	675	Promoter (<=1kb)	1	13446492	13458290	11799	1	ENSSSCG00000004076	ENSSSCT00000004505	0	MTRF1L	Sus scrofa mitochondrial translational release factor 1 like (MTRF1L), mRNA. [Source:RefSeq mRNA;Acc:NM_001244934]
1	13714862	13715293	432	20GM_1503	2.5148	2.4581	0.118948	402	Promoter (<=1kb)	1	13715672	14042954	327283	1	ENSSSCG00000004081	ENSSSCT00000030512	-379
1	14490584	14491363	780	20GM_1593	3.17504	3.59	0.324802	451	Promoter (<=1kb)	1	14217036	14491628	274593	2	ENSSSCG00000025777	ENSSSCT00000035147	265	ESR1	Estrogen receptor [Source:UniProtKB/Swiss-Prot;Acc:Q29040]
1	14507769	14508273	505	20GM_1595	2.40114	2.2937	0.118948	384	Promoter (<=1kb)	1	14226057	14507715	281659	2	ENSSSCG00000025777	ENSSSCT00000004517	-54	ESR1	Estrogen receptor [Source:UniProtKB/Swiss-Prot;Acc:Q29040]
1	14750455	14751834	1380	20GM_1615	3.14816	3.54989	0.313116	173	Promoter (<=1kb)	1	14507602	14750770	243169	2	ENSSSCG00000004087	ENSSSCT00000042096	0	CCDC170	coiled-coil domain containing 170 [Source:HGNC Symbol;Acc:HGNC:21177]
1	14794641	14795567	927	20GM_1621	5.39684	8.11776	2.89716	421	Promoter (<=1kb)	1	14794909	14851848	56940	1	ENSSSCG00000004089	ENSSSCT00000004520	0	RMND1	required for meiotic nuclear division 1 homolog [Source:HGNC Symbol;Acc:HGNC:21176]
1	14916000	14916633	634	20GM_1635	2.45089	2.36534	0.118948	286	Promoter (<=1kb)	1	14908115	14916331	8217	2	ENSSSCG00000031733	ENSSSCT00000056481	0	AKAP12	A-kinase anchoring protein 12 [Source:HGNC Symbol;Acc:HGNC:370]
1	15325867	15326186	320	20GM_1684	2.34807	2.21782	0.118948	292	Promoter (<=1kb)	1	15148470	15325050	176581	2	ENSSSCG00000004092	ENSSSCT00000004523	-817	MTHFD1L	methylenetetrahydrofolate dehydrogenase (NADP+ dependent) 1 like [Source:HGNC Symbol;Acc:HGNC:21055]
1	15329717	15330172	456	20GM_1687	2.25895	2.09149	0.118948	149	Promoter (<=1kb)	1	15148470	15329787	181318	2	ENSSSCG00000004092	ENSSSCT00000059971	0	MTHFD1L	methylenetetrahydrofolate dehydrogenase (NADP+ dependent) 1 like [Source:HGNC Symbol;Acc:HGNC:21055]
1	16008364	16009031	668	20GM_1758	3.13989	3.43671	0.260737	457	Promoter (<=1kb)	1	16007576	16012892	5317	1	ENSSSCG00000035574	ENSSSCT00000042802	788
1	16139409	16139911	503	20GM_1771	2.69232	2.87428	0.253827	161	Promoter (<=1kb)	1	16139239	16198970	59732	1	ENSSSCG00000004101	ENSSSCT00000004536	170	LRP11	LDL receptor related protein 11 [Source:HGNC Symbol;Acc:HGNC:16936]
1	16249395	16249704	310	20GM_1784	4.4737	6.37503	1.47903	171	Promoter (<=1kb)	1	16231022	16249520	18499	2	ENSSSCG00000004103	ENSSSCT00000048091	0	PCMT1	protein-L-isoaspartate (D-aspartate) O-methyltransferase [Source:HGNC Symbol;Acc:HGNC:8728]
1	16274551	16274971	421	20GM_1791	3.2536	3.85178	0.483168	67	Promoter (<=1kb)	1	16274843	16320604	45762	1	ENSSSCG00000004106	ENSSSCT00000004541	0	LATS1	large tumor suppressor kinase 1 [Source:HGNC Symbol;Acc:HGNC:6514]
1	16381516	16382010	495	20GM_1804	2.93284	3.22995	0.260737	189	Promoter (<=1kb)	1	16362153	16381902	19750	2	ENSSSCG00000030067	ENSSSCT00000031837	0	GINM1	glycoprotein integral membrane 1 [Source:HGNC Symbol;Acc:HGNC:21074]
1	16584401	16584753	353	20GM_1832	2.29235	2.13868	0.118948	237	Promoter (<=1kb)	1	16532938	16585100	52163	2	ENSSSCG00000004110	ENSSSCT00000038147	347	TAB2	TGF-beta activated kinase 1/MAP3K7 binding protein 2 [Source:HGNC Symbol;Acc:HGNC:17075]
1	17137751	17138462	712	20GM_1904	3.90608	5.24027	0.822852	595	Promoter (<=1kb)	1	16840535	17138374	297840	2	ENSSSCG00000028974	ENSSSCT00000024450	0	UST	uronyl 2-sulfotransferase [Source:HGNC Symbol;Acc:HGNC:17223]
1	17575178	17575865	688	20GM_1953	2.34365	2.27036	0.118948	560	Promoter (<=1kb)	1	17309741	17574198	264458	2	ENSSSCG00000033175	ENSSSCT00000049782	-980	SASH1	SAM and SH3 domain containing 1 [Source:HGNC Symbol;Acc:HGNC:19182]
1	19097330	19098159	830	20GM_2133	2.74194	2.9476	0.260737	501	Promoter (<=1kb)	1	19074859	19097801	22943	2	ENSSSCG00000004114	ENSSSCT00000004552	0	RAB32	ras-related protein Rab-32 [Source:RefSeq peptide;Acc:NP_001116648]
1	19612926	19613420	495	20GM_2191	2.51056	2.60576	0.118948	173	Promoter (<=1kb)	1	19613203	19695244	82042	1	ENSSSCG00000004120	ENSSSCT00000044986	0	SHPRH	SNF2 histone linker PHD RING helicase [Source:HGNC Symbol;Acc:HGNC:19336]
1	19756949	19757984	1036	20GM_2210	2.4589	2.64045	0.139124	666	Promoter (<=1kb)	1	19756376	19775639	19264	1	ENSSSCG00000004121	ENSSSCT00000004556	573	FBXO30	F-box protein 30 [Source:HGNC Symbol;Acc:HGNC:15600]
1	19806753	19807404	652	20GM_2215	2.34365	2.27036	0.118948	295	Promoter (<=1kb)	1	19806673	19893339	86667	1	ENSSSCG00000004121	ENSSSCT00000004557	80	FBXO30	F-box protein 30 [Source:HGNC Symbol;Acc:HGNC:15600]
1	20751711	20752519	809	20GM_2320	2.79344	3.02369	0.260737	647	Promoter (<=1kb)	1	20514259	20751980	237722	2	ENSSSCG00000004123	ENSSSCT00000004558	0	UTRN	utrophin [Source:HGNC Symbol;Acc:HGNC:12635]
1	21158443	21158912	470	20GM_2362	2.96021	3.2705	0.260737	235	Promoter (<=1kb)	1	21127560	21159691	32132	2	ENSSSCG00000004125	ENSSSCT00000004560	779	STX11	syntaxin 11 [Source:HGNC Symbol;Acc:HGNC:11429]
1	21159377	21160041	665	20GM_2363	2.51056	2.60576	0.118948	651	Promoter (<=1kb)	1	21127560	21159691	32132	2	ENSSSCG00000004125	ENSSSCT00000004560	0	STX11	syntaxin 11 [Source:HGNC Symbol;Acc:HGNC:11429]
1	21230753	21231315	563	20GM_2368	2.15505	2.36236	0.118948	360	Promoter (<=1kb)	1	21231286	21232011	726	1	ENSSSCG00000035578	ENSSSCT00000043535	0	SF3B5	splicing factor 3b subunit 5 [Source:HGNC Symbol;Acc:HGNC:21083]
1	21401240	21401634	395	20GM_2396	2.5148	2.4581	0.118948	38	Promoter (<=1kb)	1	21373611	21401676	28066	2	ENSSSCG00000004128	ENSSSCT00000004563	42	ZC2HC1B	zinc finger C2HC-type containing 1B [Source:HGNC Symbol;Acc:HGNC:21174]
1	21406042	21406460	419	20GM_2397	2.89445	3.06924	0.260737	344	Promoter (<=1kb)	1	21406937	21409950	3014	1	ENSSSCG00000040918	ENSSSCT00000061187	-477
1	21430230	21430713	484	20GM_2399	3.64808	4.83391	0.746055	218	Promoter (<=1kb)	1	21414546	21430218	15673	2	ENSSSCG00000004130	ENSSSCT00000004565	-12
1	21577448	21578207	760	20GM_2423	3.5903	4.362	0.50134	424	Promoter (<=1kb)	1	21441741	21576800	135060	2	ENSSSCG00000004132	ENSSSCT00000048036	-648	PHACTR2	phosphatase and actin regulator 2 [Source:HGNC Symbol;Acc:HGNC:20956]
1	21644083	21644763	681	20GM_2430	3.58867	4.21523	0.490137	533	Promoter (<=1kb)	1	21443976	21644343	200368	2	ENSSSCG00000004132	ENSSSCT00000037187	0	PHACTR2	phosphatase and actin regulator 2 [Source:HGNC Symbol;Acc:HGNC:20956]
1	21740700	21741323	624	20GM_2440	2.32241	2.18131	0.118948	267	Promoter (<=1kb)	1	21742272	21763519	21248	1	ENSSSCG00000004133	ENSSSCT00000004568	-949	FUCA2	fucosidase, alpha-L- 2, plasma [Source:HGNC Symbol;Acc:HGNC:4008]
1	21802523	21802893	371	20GM_2447	2.19502	2.05817	0.118948	217	Promoter (<=1kb)	1	21766325	21802148	35824	2	ENSSSCG00000004134	ENSSSCT00000050406	-375	PEX3	peroxisomal biogenesis factor 3 [Source:RefSeq peptide;Acc:NP_001231114]
1	22801157	22801727	571	20GM_2589	2.31518	2.31664	0.118948	20	Promoter (<=1kb)	1	22662015	22801620	139606	2	ENSSSCG00000004139	ENSSSCT00000053391	0	ADGRG6	adhesion G protein-coupled receptor G6 [Source:HGNC Symbol;Acc:HGNC:13841]
1	22802031	22802379	349	20GM_2590	2.34365	2.27036	0.118948	289	Promoter (<=1kb)	1	22662016	22801909	139894	2	ENSSSCG00000004139	ENSSSCT00000004574	-122	ADGRG6	adhesion G protein-coupled receptor G6 [Source:HGNC Symbol;Acc:HGNC:13841]
1	22923561	22923858	298	20GM_2611	2.35179	2.37087	0.118948	97	Promoter (<=1kb)	1	22862651	22923839	61189	2	ENSSSCG00000004140	ENSSSCT00000004575	0	VTA1	vesicle trafficking 1 [Source:HGNC Symbol;Acc:HGNC:20954]
1	25156603	25157028	426	20GM_2863	3.12246	3.81635	0.461236	245	Promoter (<=1kb)	1	25156162	25162193	6032	1	ENSSSCG00000004142	ENSSSCT00000050649	441	CITED2	Cbp/p300 interacting transactivator with Glu/Asp rich carboxy-terminal domain 2 [Source:HGNC Symbol;Acc:HGNC:1987]
1	25228289	25228711	423	20GM_2873	3.51547	4.42652	0.512272	193	Promoter (<=1kb)	1	25228333	25282893	54561	1	ENSSSCG00000004143	ENSSSCT00000004578	0	TXLNB	taxilin beta [Source:HGNC Symbol;Acc:HGNC:21617]
1	25480451	25481264	814	20GM_2902	3.12487	3.65692	0.358534	467	Promoter (<=1kb)	1	25480923	25565080	84158	1	ENSSSCG00000004146	ENSSSCT00000033622	0	REPS1	RALBP1 associated Eps domain containing 1 [Source:HGNC Symbol;Acc:HGNC:15578]
1	25852423	25852841	419	20GM_2940	3.16253	3.57133	0.313116	184	Promoter (<=1kb)	1	25852032	25987833	135802	1	ENSSSCG00000004149	ENSSSCT00000047086	391	NHSL1	NHS like 1 [Source:HGNC Symbol;Acc:HGNC:21021]
1	25879709	25880036	328	20GM_2944	2.75676	2.8669	0.249026	204	Promoter (<=1kb)	1	25879086	25987837	108752	1	ENSSSCG00000004149	ENSSSCT00000043821	623	NHSL1	NHS like 1 [Source:HGNC Symbol;Acc:HGNC:21021]
1	25947467	25947772	306	20GM_2958	2.53732	2.54846	0.118948	279	Promoter (<=1kb)	1	25948682	25988645	39964	1	ENSSSCG00000004149	ENSSSCT00000063827	-910	NHSL1	NHS like 1 [Source:HGNC Symbol;Acc:HGNC:21021]
1	27036756	27037342	587	20GM_3098	3.07362	3.91253	0.490137	311	Promoter (<=1kb)	1	27036892	27061093	24202	1	ENSSSCG00000004156	ENSSSCT00000004594	0	IFNGR1	interferon gamma receptor 1 precursor [Source:RefSeq peptide;Acc:NP_001171378]
1	27250532	27251435	904	20GM_3124	2.71074	2.79974	0.208313	741	Promoter (<=1kb)	1	27246752	27250254	3503	2	ENSSSCG00000004159	ENSSSCT00000004598	-278	SLC35D3	solute carrier family 35 member D3 [Source:HGNC Symbol;Acc:HGNC:15621]
1	27346116	27346631	516	20GM_3131	2.92194	3.50152	0.302062	65	Promoter (<=1kb)	1	27257378	27346529	89152	2	ENSSSCG00000004160	ENSSSCT00000047196	0	PEX7	peroxisomal biogenesis factor 7 [Source:HGNC Symbol;Acc:HGNC:8860]
1	27378767	27379185	419	20GM_3134	2.73426	2.93624	0.260737	145	Promoter (<=1kb)	1	27380144	27600496	220353	1	ENSSSCG00000026041	ENSSSCT00000056666	-959	MAP3K5	mitogen-activated protein kinase kinase kinase 5 [Source:HGNC Symbol;Acc:HGNC:6857]
1	27382121	27382397	277	20GM_3136	2.34365	2.27036	0.118948	156	Promoter (<=1kb)	1	27258275	27383058	124784	2	ENSSSCG00000004160	ENSSSCT00000004599	661	PEX7	peroxisomal biogenesis factor 7 [Source:HGNC Symbol;Acc:HGNC:8860]
1	27383815	27384472	658	20GM_3137	2.53228	2.5412	0.118948	545	Promoter (<=1kb)	1	27258275	27383058	124784	2	ENSSSCG00000004160	ENSSSCT00000004599	-757	PEX7	peroxisomal biogenesis factor 7 [Source:HGNC Symbol;Acc:HGNC:8860]
1	28301505	28301966	462	20GM_3260	2.96944	3.4213	0.260737	233	Promoter (<=1kb)	1	27958268	28302666	344399	2	ENSSSCG00000004165	ENSSSCT00000065157	700	PDE7B	phosphodiesterase 7B [Source:HGNC Symbol;Acc:HGNC:8792]
1	28572770	28573267	498	20GM_3302	3.23722	3.683	0.375023	334	Promoter (<=1kb)	1	28573888	28754562	180675	1	ENSSSCG00000004166	ENSSSCT00000057650	-621	AHI1	Abelson helper integration site 1 [Source:HGNC Symbol;Acc:HGNC:21575]
1	28856524	28857203	680	20GM_3339	2.34365	2.27036	0.118948	545	Promoter (<=1kb)	1	28818193	28857311	39119	2	ENSSSCG00000004167	ENSSSCT00000004606	108	MYB	MYB proto-oncogene, transcription factor [Source:HGNC Symbol;Acc:HGNC:7545]
1	28967715	28967993	279	20GM_3348	2.39437	2.34299	0.118948	206	Promoter (<=1kb)	1	28968844	29052295	83452	1	ENSSSCG00000004169	ENSSSCT00000004608	-851	HBS1L	HBS1 like translational GTPase [Source:HGNC Symbol;Acc:HGNC:4834]
1	28968568	28969110	543	20GM_3349	3.22786	3.98075	0.490137	130	Promoter (<=1kb)	1	28968844	29052295	83452	1	ENSSSCG00000004169	ENSSSCT00000004608	0	HBS1L	HBS1 like translational GTPase [Source:HGNC Symbol;Acc:HGNC:4834]
1	29109019	29109402	384	20GM_3368	3.12487	3.65692	0.358534	277	Promoter (<=1kb)	1	29107977	29108754	778	2	ENSSSCG00000004170	ENSSSCT00000004609	-265
1	29364535	29364968	434	20GM_3396	3.2873	3.7581	0.420916	202	Promoter (<=1kb)	1	29364499	29364604	106	2	ENSSSCG00000019571	ENSSSCT00000021166	0	U6	U6 spliceosomal RNA [Source:RFAM;Acc:RF00026]
1	29745282	29745571	290	20GM_3441	2.92528	3.21875	0.260737	156	Promoter (<=1kb)	1	29745420	29753601	8182	1	ENSSSCG00000021443	ENSSSCT00000039329	0	SGK1	Sus scrofa serum/glucocorticoid regulated kinase 1 (SGK1), mRNA. [Source:RefSeq mRNA;Acc:NM_001244459]
1	29936481	29936776	296	20GM_3462	2.27262	2.25354	0.118948	41	Promoter (<=1kb)	1	29899850	29936744	36895	2	ENSSSCG00000022387	ENSSSCT00000030224	0	TBPL1	TATA-box binding protein like 1 [Source:HGNC Symbol;Acc:HGNC:11589]
1	29937437	29937955	519	20GM_3463	2.71566	2.80692	0.212237	372	Promoter (<=1kb)	1	29899850	29936744	36895	2	ENSSSCG00000022387	ENSSSCT00000030224	-693	TBPL1	TATA-box binding protein like 1 [Source:HGNC Symbol;Acc:HGNC:11589]
1	31047229	31048071	843	20GM_3621	2.71074	2.79974	0.208313	719	Promoter (<=1kb)	1	31048535	31049551	1017	1	ENSSSCG00000035807	ENSSSCT00000054090	-464	TAAR1	trace amine associated receptor 1 [Source:HGNC Symbol;Acc:HGNC:17734]
1	31048947	31049280	334	20GM_3622	2.51386	2.51466	0.118948	112	Promoter (<=1kb)	1	31048535	31049551	1017	1	ENSSSCG00000035807	ENSSSCT00000054090	412	TAAR1	trace amine associated receptor 1 [Source:HGNC Symbol;Acc:HGNC:17734]
1	31103054	31103449	396	20GM_3630	2.45089	2.36534	0.118948	340	Promoter (<=1kb)	1	31104142	31105153	1012	1	ENSSSCG00000004185	ENSSSCT00000004624	-693	TAAR5	trace amine associated receptor 5 [Source:HGNC Symbol;Acc:HGNC:30236]
1	31184967	31185358	392	20GM_3635	3.09619	3.77527	0.431126	151	Promoter (<=1kb)	1	31184925	31237640	52716	1	ENSSSCG00000004190	ENSSSCT00000004629	42	STX7	syntaxin 7 [Source:HGNC Symbol;Acc:HGNC:11442]
1	31282007	31282347	341	20GM_3645	3.47142	4.03618	0.490137	144	Promoter (<=1kb)	1	31282506	31366108	83603	1	ENSSSCG00000004191	ENSSSCT00000004630	-159	MOXD1	monooxygenase DBH like 1 [Source:HGNC Symbol;Acc:HGNC:21063]
1	31672902	31673239	338	20GM_3696	2.56086	2.6801	0.166036	204	Promoter (<=1kb)	1	31673798	31677691	3894	1	ENSSSCG00000004192	ENSSSCT00000059782	-559	CTGF	connective tissue growth factor precursor [Source:RefSeq peptide;Acc:NP_998998]
1	31674511	31675144	634	20GM_3697	2.19502	2.05817	0.118948	36	Promoter (<=1kb)	1	31673798	31680169	6372	1	ENSSSCG00000004192	ENSSSCT00000038588	713	CTGF	connective tissue growth factor precursor [Source:RefSeq peptide;Acc:NP_998998]
1	31796255	31797128	874	20GM_3717	3.61432	4.39852	0.50134	137	Promoter (<=1kb)	1	31722508	31797460	74953	2	ENSSSCG00000004193	ENSSSCT00000042180	332	ENPP1	ectonucleotide pyrophosphatase/phosphodiesterase 1 [Source:HGNC Symbol;Acc:HGNC:3356]
1	31959061	31960080	1020	20GM_3733	3.31708	3.94786	0.490137	859	Promoter (<=1kb)	1	31859952	31959879	99928	2	ENSSSCG00000025992	ENSSSCT00000033751	0	ENPP3	ectonucleotide pyrophosphatase/phosphodiesterase 3 [Source:HGNC Symbol;Acc:HGNC:3358]
1	32253193	32253539	347	20GM_3764	2.65903	2.72454	0.194252	105	Promoter (<=1kb)	1	32221066	32254320	33255	2	ENSSSCG00000036790	ENSSSCT00000037551	781	AKAP7	A-kinase anchoring protein 7 [Source:HGNC Symbol;Acc:HGNC:377]
1	32361438	32362394	957	20GM_3774	2.40815	2.45431	0.118948	729	Promoter (<=1kb)	1	32221067	32362001	140935	2	ENSSSCG00000036790	ENSSSCT00000037683	0	AKAP7	A-kinase anchoring protein 7 [Source:HGNC Symbol;Acc:HGNC:377]
1	32417710	32419703	1994	20GM_3781	3.29254	4.08132	0.490137	866	Promoter (<=1kb)	1	32417909	32612982	195074	1	ENSSSCG00000004199	ENSSSCT00000024281	0	EPB41L2	erythrocyte membrane protein band 4.1 like 2 [Source:HGNC Symbol;Acc:HGNC:3379]
1	32644017	32645145	1129	20GM_3815	2.45089	2.36534	0.118948	520	Promoter (<=1kb)	1	32635744	32644568	8825	2	ENSSSCG00000033538	ENSSSCT00000049004	0	SMLR1	small leucine rich protein 1 [Source:HGNC Symbol;Acc:HGNC:44670]
1	33320551	33321658	1108	20GM_3886	2.73426	2.93624	0.260737	189	Promoter (<=1kb)	1	33195395	33319720	124326	2	ENSSSCG00000004203	ENSSSCT00000058280	-831	L3MBTL3	L3MBTL3, histone methyl-lysine binding protein [Source:HGNC Symbol;Acc:HGNC:23035]
1	33583308	33583671	364	20GM_3916	3.07693	3.58431	0.32143	169	Promoter (<=1kb)	1	33583406	33717964	134559	1	ENSSSCG00000004205	ENSSSCT00000038797	0	ARHGAP18	Rho GTPase activating protein 18 [Source:HGNC Symbol;Acc:HGNC:21035]
1	34692754	34693256	503	20GM_4034	4.07349	5.28658	0.82854	374	Promoter (<=1kb)	1	34692715	35258701	565987	1	ENSSSCG00000004209	ENSSSCT00000063294	39	PTPRK	protein tyrosine phosphatase, receptor type K [Source:HGNC Symbol;Acc:HGNC:9674]
1	35599014	35599293	280	20GM_4140	2.94798	3.14859	0.260737	134	Promoter (<=1kb)	1	35600113	35621314	21202	1	ENSSSCG00000004212	ENSSSCT00000004653	-820	C6orf58	chromosome 6 open reading frame 58 [Source:HGNC Symbol;Acc:HGNC:20960]
1	35684617	35685153	537	20GM_4149	2.25895	2.09149	0.118948	93	Promoter (<=1kb)	1	35685928	35686034	107	1	ENSSSCG00000033889	ENSSSCT00000056832	-775	U6	U6 spliceosomal RNA [Source:RFAM;Acc:RF00026]
1	35693228	35693515	288	20GM_4150	2.88789	3.05955	0.260737	144	Promoter (<=1kb)	1	35693686	35694012	327	2	ENSSSCG00000038294	ENSSSCT00000045110	497
1	35693873	35694271	399	20GM_4151	2.51386	2.51466	0.118948	145	Promoter (<=1kb)	1	35693686	35694012	327	2	ENSSSCG00000038294	ENSSSCT00000045110	0
1	35852860	35853427	568	20GM_4171	3.02223	3.50139	0.302062	413	Promoter (<=1kb)	1	35852494	35911541	59048	1	ENSSSCG00000004216	ENSSSCT00000057506	366	ECHDC1	ethylmalonyl-CoA decarboxylase 1 [Source:HGNC Symbol;Acc:HGNC:21489]
1	35863387	35863721	335	20GM_4173	2.69842	2.78181	0.208313	241	Promoter (<=1kb)	1	35863411	35909308	45898	1	ENSSSCG00000004216	ENSSSCT00000004659	0	ECHDC1	ethylmalonyl-CoA decarboxylase 1 [Source:HGNC Symbol;Acc:HGNC:21489]
1	35926721	35927296	576	20GM_4179	2.24868	2.07702	0.118948	525	Promoter (<=1kb)	1	35909798	35926958	17161	2	ENSSSCG00000004217	ENSSSCT00000004660	0	RNF146	ring finger protein 146 [Source:HGNC Symbol;Acc:HGNC:21336]
1	36065570	36066418	849	20GM_4192	3.44479	4.14124	0.490137	138	Promoter (<=1kb)	1	35984950	36066958	82009	2	ENSSSCG00000004218	ENSSSCT00000004661	540	RSPO3	R-spondin-3 precursor [Source:RefSeq peptide;Acc:NP_001302585]
1	36695626	36696086	461	20GM_4254	2.79488	3.77507	0.431126	305	Promoter (<=1kb)	1	36685265	36695955	10691	2	ENSSSCG00000035700	ENSSSCT00000064634	0	CENPW	centromere protein W [Source:HGNC Symbol;Acc:HGNC:21488]
1	37024144	37024601	458	20GM_4301	2.33451	2.44783	0.118948	120	Promoter (<=1kb)	1	37008068	37024141	16074	2	ENSSSCG00000004221	ENSSSCT00000064605	-3
1	37193416	37194474	1059	20GM_4317	4.29669	6.09422	1.3617	166	Promoter (<=1kb)	1	37043808	37193630	149823	2	ENSSSCG00000004222	ENSSSCT00000004667	0	NCOA7	nuclear receptor coactivator 7 [Source:HGNC Symbol;Acc:HGNC:21081]
1	37194907	37195255	349	20GM_4318	2.15153	2.07373	0.118948	110	Promoter (<=1kb)	1	37043808	37194446	150639	2	ENSSSCG00000004222	ENSSSCT00000027938	-461	NCOA7	nuclear receptor coactivator 7 [Source:HGNC Symbol;Acc:HGNC:21081]
1	37230980	37231647	668	20GM_4327	2.73426	2.93624	0.260737	376	Promoter (<=1kb)	1	37217756	37231384	13629	2	ENSSSCG00000004223	ENSSSCT00000004668	0	HEY2	hairy/enhancer-of-split related with YRPW motif protein 2 [Source:RefSeq peptide;Acc:NP_001230258]
1	37232342	37232704	363	20GM_4328	3.38309	4.04779	0.490137	163	Promoter (<=1kb)	1	37217756	37231384	13629	2	ENSSSCG00000004223	ENSSSCT00000004668	-958	HEY2	hairy/enhancer-of-split related with YRPW motif protein 2 [Source:RefSeq peptide;Acc:NP_001230258]
1	37761698	37761977	280	20GM_4382	2.34365	2.27036	0.118948	96	Promoter (<=1kb)	1	37668029	37761836	93808	2	ENSSSCG00000004225	ENSSSCT00000058327	0	TPD52L1	tumor protein D52 like 1 [Source:HGNC Symbol;Acc:HGNC:12006]
1	37953044	37954058	1015	20GM_4415	2.64249	2.70055	0.173687	102	Promoter (<=1kb)	1	37953036	37953350	315	1	ENSSSCG00000019074	ENSSSCT00000020669	8	7SK	7SK RNA [Source:RFAM;Acc:RF00100]
1	38072148	38072423	276	20GM_4428	2.55717	2.52009	0.118948	191	Promoter (<=1kb)	1	38072548	38072788	241	2	ENSSSCG00000039680	ENSSSCT00000049899	365
1	39179524	39179867	344	20GM_4540	2.53732	2.54846	0.118948	120	Promoter (<=1kb)	1	39180526	39339224	158699	1	ENSSSCG00000027613	ENSSSCT00000029492	-659
1	39752538	39752879	342	20GM_4606	2.61657	2.60774	0.118948	126	Promoter (<=1kb)	1	39682689	39752486	69798	2	ENSSSCG00000004232	ENSSSCT00000051787	-52	CLVS2	clavesin 2 [Source:HGNC Symbol;Acc:HGNC:23046]
1	39927070	39927459	390	20GM_4620	2.34365	2.27036	0.118948	116	Promoter (<=1kb)	1	39913756	39926747	12992	2	ENSSSCG00000004236	ENSSSCT00000061498	-323	PKIB	cAMP-dependent protein kinase inhibitor beta [Source:HGNC Symbol;Acc:HGNC:9018]
1	40021574	40022767	1194	20GM_4637	3.90608	5.24027	0.822852	1088	Promoter (<=1kb)	1	39913756	40022693	108938	2	ENSSSCG00000004236	ENSSSCT00000066086	0	PKIB	cAMP-dependent protein kinase inhibitor beta [Source:HGNC Symbol;Acc:HGNC:9018]
1	40023552	40023957	406	20GM_4638	2.51386	2.51466	0.118948	152	Promoter (<=1kb)	1	39913767	40022976	109210	2	ENSSSCG00000004236	ENSSSCT00000052160	-576	PKIB	cAMP-dependent protein kinase inhibitor beta [Source:HGNC Symbol;Acc:HGNC:9018]
1	40099251	40099797	547	20GM_4649	3.40001	4.24798	0.490137	300	Promoter (<=1kb)	1	40099390	40141544	42155	1	ENSSSCG00000004237	ENSSSCT00000004682	0	SERINC1	serine incorporator 1 [Source:HGNC Symbol;Acc:HGNC:13464]
1	40179786	40180791	1006	20GM_4659	2.96944	3.4213	0.260737	478	Promoter (<=1kb)	1	40147164	40180295	33132	2	ENSSSCG00000004238	ENSSSCT00000004683	0	HSF2	heat shock transcription factor 2 [Source:HGNC Symbol;Acc:HGNC:5225]
1	41087663	41088068	406	20GM_4755	2.94798	3.14859	0.260737	254	Promoter (<=1kb)	1	41088215	41088399	185	2	ENSSSCG00000037972	ENSSSCT00000050981	331
1	41096605	41097422	818	20GM_4757	3.0539	3.30683	0.260737	28	Promoter (<=1kb)	1	41096575	41261858	165284	1	ENSSSCG00000004242	ENSSSCT00000041262	30	TBC1D32	TBC1 domain family member 32 [Source:HGNC Symbol;Acc:HGNC:21485]
1	42729767	42730076	310	20GM_4879	2.58359	2.61527	0.124445	206	Promoter (<=1kb)	1	42729754	42896291	166538	1	ENSSSCG00000004244	ENSSSCT00000004691	13	MAN1A1	mannosyl-oligosaccharide 1,2-alpha-mannosidase IA [Source:RefSeq peptide;Acc:NP_999050]
1	43003362	43004168	807	20GM_4906	3.12487	3.65692	0.358534	281	Promoter (<=1kb)	1	43003350	43113371	110022	1	ENSSSCG00000004245	ENSSSCT00000058756	12	FAM184A	family with sequence similarity 184 member A [Source:HGNC Symbol;Acc:HGNC:20991]
1	43171175	43172446	1272	20GM_4919	3.02031	3.35967	0.260737	959	Promoter (<=1kb)	1	43171887	43198297	26411	1	ENSSSCG00000004246	ENSSSCT00000004693	0
1	43257957	43259324	1368	20GM_4936	2.57837	2.60772	0.118948	545	Promoter (<=1kb)	1	43258485	43265580	7096	1	ENSSSCG00000039084	ENSSSCT00000045320	0
1	43392654	43394255	1602	20GM_4950	3.41024	4.0889	0.490137	174	Promoter (<=1kb)	1	43392975	43559423	166449	1	ENSSSCG00000004249	ENSSSCT00000004696	0	CEP85L	centrosomal protein 85 like [Source:HGNC Symbol;Acc:HGNC:21638]
1	43810171	43810659	489	20GM_4995	3.01776	3.25263	0.260737	71	Promoter (<=1kb)	1	43653375	43809924	156550	2	ENSSSCG00000004250	ENSSSCT00000004697	-247	SLC35F1	solute carrier family 35 member F1 [Source:HGNC Symbol;Acc:HGNC:21483]
1	44373279	44373965	687	20GM_5056	3.0081	3.34153	0.260737	111	Promoter (<=1kb)	1	44301110	44374143	73034	2	ENSSSCG00000004254	ENSSSCT00000004702	178	DCBLD1	discoidin, CUB and LCCL domain containing 1 [Source:HGNC Symbol;Acc:HGNC:21479]
1	44409287	44409595	309	20GM_5058	2.25895	2.09149	0.118948	128	Promoter (<=1kb)	1	44409509	44533146	123638	1	ENSSSCG00000026978	ENSSSCT00000029401	0	ROS1	ROS proto-oncogene 1, receptor tyrosine kinase [Source:HGNC Symbol;Acc:HGNC:10261]
1	44556995	44558244	1250	20GM_5075	3.16253	3.57133	0.313116	933	Promoter (<=1kb)	1	44550479	44557588	7110	2	ENSSSCG00000004255	ENSSSCT00000004703	0	VGLL2	vestigial like family member 2 [Source:HGNC Symbol;Acc:HGNC:20232]
1	44836050	44836413	364	20GM_5102	3.4078	3.9397	0.490137	232	Promoter (<=1kb)	1	44836936	44837050	115	1	ENSSSCG00000019126	ENSSSCT00000020721	-523	U6	U6 spliceosomal RNA [Source:RFAM;Acc:RF00026]
1	44889469	44890728	1260	20GM_5111	3.37685	3.89293	0.490137	473	Promoter (<=1kb)	1	44889864	44897109	7246	1	ENSSSCG00000038522	ENSSSCT00000058714	0	FAM162B	family with sequence similarity 162 member B [Source:HGNC Symbol;Acc:HGNC:21549]
1	44938492	44938927	436	20GM_5114	2.9267	3.35639	0.260737	269	Promoter (<=1kb)	1	44899462	44938917	39456	2	ENSSSCG00000004262	ENSSSCT00000004711	0	KPNA5	karyopherin subunit alpha 5 [Source:HGNC Symbol;Acc:HGNC:6398]
1	45169988	45170765	778	20GM_5142	2.33451	2.44783	0.118948	601	Promoter (<=1kb)	1	45170468	45180274	9807	1	ENSSSCG00000025941	ENSSSCT00000026265	0	PTP4A1	protein tyrosine phosphatase type IVA, member 1 [Source:HGNC Symbol;Acc:HGNC:9634]
1	45219286	45219929	644	20GM_5154	3.31708	3.94786	0.490137	535	Promoter (<=1kb)	1	45219389	45295072	75684	1	ENSSSCG00000035259	ENSSSCT00000052268	0	PHF3	PHD finger protein 3 [Source:HGNC Symbol;Acc:HGNC:8921]
1	49977261	49978950	1690	20GM_5553	3.34062	4.15595	0.490137	505	Promoter (<=1kb)	1	49868609	49977829	109221	2	ENSSSCG00000004272	ENSSSCT00000004721	0	LMBRD1	LMBR1 domain containing 1 [Source:HGNC Symbol;Acc:HGNC:23038]
1	50721617	50722459	843	20GM_5639	2.9267	3.35639	0.260737	457	Promoter (<=1kb)	1	50721701	50737706	16006	1	ENSSSCG00000004276	ENSSSCT00000057791	0	SMAP1	small ArfGAP 1 [Source:HGNC Symbol;Acc:HGNC:19651]
1	50781456	50782133	678	20GM_5650	3.52698	4.64187	0.652607	248	Promoter (<=1kb)	1	50781627	50942189	160563	1	ENSSSCG00000004276	ENSSSCT00000004726	0	SMAP1	small ArfGAP 1 [Source:HGNC Symbol;Acc:HGNC:19651]
1	51040054	51040615	562	20GM_5672	3.61432	4.39852	0.50134	303	Promoter (<=1kb)	1	50938251	51041583	103333	2	ENSSSCG00000026246	ENSSSCT00000024170	968	B3GAT2	beta-1,3-glucuronyltransferase 2 [Source:HGNC Symbol;Acc:HGNC:922]
1	51041016	51041541	526	20GM_5673	2.5148	2.4581	0.118948	73	Promoter (<=1kb)	1	50938251	51041583	103333	2	ENSSSCG00000026246	ENSSSCT00000024170	42	B3GAT2	beta-1,3-glucuronyltransferase 2 [Source:HGNC Symbol;Acc:HGNC:922]
1	51313398	51313789	392	20GM_5700	3.03263	3.37795	0.260737	243	Promoter (<=1kb)	1	51313014	51332328	19315	1	ENSSSCG00000004279	ENSSSCT00000060364	384	OGFRL1	opioid growth factor receptor like 1 [Source:HGNC Symbol;Acc:HGNC:21378]
1	51447476	51447900	425	20GM_5718	2.38497	2.27052	0.118948	98	Promoter (<=1kb)	1	51448674	51448808	135	2	ENSSSCG00000020544	ENSSSCT00000022139	908	SNORA70	Small nucleolar RNA SNORA70 [Source:RFAM;Acc:RF00156]
1	51449710	51450014	305	20GM_5719	2.75676	2.8669	0.249026	139	Promoter (<=1kb)	1	51448674	51448808	135	2	ENSSSCG00000020544	ENSSSCT00000022139	-902	SNORA70	Small nucleolar RNA SNORA70 [Source:RFAM;Acc:RF00156]
1	51942728	51943251	524	20GM_5765	2.50886	2.44944	0.118948	369	Promoter (<=1kb)	1	51941782	51941888	107	1	ENSSSCG00000034571	ENSSSCT00000055965	946	U6	U6 spliceosomal RNA [Source:RFAM;Acc:RF00026]
1	52041358	52041952	595	20GM_5774	2.75676	2.8669	0.249026	474	Promoter (<=1kb)	1	52041643	52245286	203644	1	ENSSSCG00000004280	ENSSSCT00000065167	0	RIMS1	regulating synaptic membrane exocytosis 1 [Source:HGNC Symbol;Acc:HGNC:17282]
1	52138825	52139224	400	20GM_5788	2.25895	2.09149	0.118948	103	Promoter (<=1kb)	1	52139090	52244382	105293	1	ENSSSCG00000004280	ENSSSCT00000062922	0	RIMS1	regulating synaptic membrane exocytosis 1 [Source:HGNC Symbol;Acc:HGNC:17282]
1	52140054	52140718	665	20GM_5789	3.11356	3.3968	0.260737	194	Promoter (<=1kb)	1	52139090	52244382	105293	1	ENSSSCG00000004280	ENSSSCT00000062922	964	RIMS1	regulating synaptic membrane exocytosis 1 [Source:HGNC Symbol;Acc:HGNC:17282]
1	52245300	52245957	658	20GM_5796	2.45089	2.36534	0.118948	607	Promoter (<=1kb)	1	52246401	52246665	265	1	ENSSSCG00000032539	ENSSSCT00000044722	-444
1	52434881	52435557	677	20GM_5820	3.40001	3.92792	0.490137	503	Promoter (<=1kb)	1	52435434	52435826	393	1	ENSSSCG00000033341	ENSSSCT00000040649	0
1	52435838	52436657	820	20GM_5821	2.39033	2.27821	0.118948	60	Promoter (<=1kb)	1	52435434	52435826	393	1	ENSSSCG00000033341	ENSSSCT00000040649	404
1	53443037	53443772	736	20GM_5924	3.16253	3.57133	0.313116	297	Promoter (<=1kb)	1	53329026	53442711	113686	2	ENSSSCG00000004289	ENSSSCT00000057299	-326	CEP162	centrosomal protein 162 [Source:HGNC Symbol;Acc:HGNC:21107]
1	53866568	53866878	311	20GM_5965	2.51386	2.51466	0.118948	130	Promoter (<=1kb)	1	53835909	53867055	31147	2	ENSSSCG00000004290	ENSSSCT00000004744	177	TBX18	T-box 18 [Source:HGNC Symbol;Acc:HGNC:11595]
1	54596966	54597485	520	20GM_6062	2.99033	3.45301	0.264026	167	Promoter (<=1kb)	1	54564123	54597581	33459	2	ENSSSCG00000004294	ENSSSCT00000045742	96
1	54597969	54598622	654	20GM_6063	3.34062	4.15595	0.490137	261	Promoter (<=1kb)	1	54569075	54598384	29310	2	ENSSSCG00000004294	ENSSSCT00000004748	0
1	54632133	54632479	347	20GM_6067	2.42858	2.48454	0.118948	28	Promoter (<=1kb)	1	54632246	54632315	70	2	ENSSSCG00000019135	ENSSSCT00000020730	0	SNORD50	Small nucleolar RNA SNORD50 [Source:RFAM;Acc:RF00278]
1	55407175	55407790	616	20GM_6143	2.41204	2.30935	0.118948	450	Promoter (<=1kb)	1	55408112	55497590	89479	1	ENSSSCG00000035251	ENSSSCT00000050259	-322	HTR1E	5-hydroxytryptamine receptor 1E [Source:HGNC Symbol;Acc:HGNC:5291]
1	55689324	55689622	299	20GM_6182	2.38096	2.32377	0.118948	207	Promoter (<=1kb)	1	55690544	55710828	20285	1	ENSSSCG00000035281	ENSSSCT00000041286	-922	ZNF292	zinc finger protein 292 [Source:HGNC Symbol;Acc:HGNC:18410]
1	55778792	55779121	330	20GM_6190	2.34807	2.21782	0.118948	180	Promoter (<=1kb)	1	55727279	55778258	50980	2	ENSSSCG00000033562	ENSSSCT00000059940	-534	GJB7	gap junction protein beta 7 [Source:HGNC Symbol;Acc:HGNC:16690]
1	55859449	55860145	697	20GM_6196	2.51386	2.51466	0.118948	85	Promoter (<=1kb)	1	55859614	55895782	36169	1	ENSSSCG00000004304	ENSSSCT00000004759	0	SLC35A1	solute carrier family 35 member A1 [Source:HGNC Symbol;Acc:HGNC:11021]
1	55981884	55982435	552	20GM_6216	2.90103	3.6295	0.358268	309	Promoter (<=1kb)	1	55906519	55982035	75517	2	ENSSSCG00000004303	ENSSSCT00000004757	0	RARS2	arginyl-tRNA synthetase 2, mitochondrial [Source:HGNC Symbol;Acc:HGNC:21406]
1	55984979	55985485	507	20GM_6217	2.48781	2.47716	0.118948	201	Promoter (<=1kb)	1	55984587	56042584	57998	1	ENSSSCG00000004306	ENSSSCT00000004761	392	ORC3	origin recognition complex subunit 3 [Source:HGNC Symbol;Acc:HGNC:8489]
1	57061920	57062403	484	20GM_6331	2.51056	2.60576	0.118948	340	Promoter (<=1kb)	1	56852866	57061972	209107	2	ENSSSCG00000004311	ENSSSCT00000058496	0	RNGTT	RNA guanylyltransferase and 5'-phosphatase [Source:HGNC Symbol;Acc:HGNC:10073]
1	57128004	57129637	1634	20GM_6341	3.65837	4.85018	0.746055	1436	Promoter (<=1kb)	1	57128364	57134034	5671	1	ENSSSCG00000039953	ENSSSCT00000058910	0	PNRC1	proline rich nuclear receptor coactivator 1 [Source:HGNC Symbol;Acc:HGNC:17278]
1	57165043	57165711	669	20GM_6345	2.64249	2.70055	0.173687	561	Promoter (<=1kb)	1	57147075	57165800	18726	2	ENSSSCG00000032781	ENSSSCT00000039409	89	SRSF12	serine/arginine-rich splicing factor 12 [Source:RefSeq peptide;Acc:NP_001182527]
1	57188934	57189473	540	20GM_6346	2.26667	2.16036	0.118948	176	Promoter (<=1kb)	1	57188535	57216285	27751	1	ENSSSCG00000004314	ENSSSCT00000004769	399	PM20D2	peptidase M20 domain containing 2 [Source:HGNC Symbol;Acc:HGNC:21408]
1	57364049	57364931	883	20GM_6364	2.49987	2.8275	0.229499	59	Promoter (<=1kb)	1	57337971	57364382	26412	2	ENSSSCG00000004317	ENSSSCT00000004773	0	UBE2J1	ubiquitin-conjugating enzyme E2 J1 [Source:RefSeq peptide;Acc:NP_001070687]
1	57436576	57437225	650	20GM_6371	2.26667	2.16036	0.118948	177	Promoter (<=1kb)	1	57437811	57644231	206421	1	ENSSSCG00000004322	ENSSSCT00000004778	-586	ANKRD6	ankyrin repeat domain 6 [Source:HGNC Symbol;Acc:HGNC:17280]
1	57438121	57438531	411	20GM_6372	2.61004	2.65352	0.150332	65	Promoter (<=1kb)	1	57376845	57438433	61589	2	ENSSSCG00000004318	ENSSSCT00000039108	0	RRAGD	ras-related GTP-binding protein D [Source:RefSeq peptide;Acc:NP_001230552]
1	57575477	57575808	332	20GM_6389	2.53732	2.54846	0.118948	292	Promoter (<=1kb)	1	57575858	57645383	69526	1	ENSSSCG00000004322	ENSSSCT00000039423	-50	ANKRD6	ankyrin repeat domain 6 [Source:HGNC Symbol;Acc:HGNC:17280]
1	57576612	57577044	433	20GM_6390	2.96168	3.16895	0.260737	236	Promoter (<=1kb)	1	57575858	57645383	69526	1	ENSSSCG00000004322	ENSSSCT00000039423	754	ANKRD6	ankyrin repeat domain 6 [Source:HGNC Symbol;Acc:HGNC:17280]
1	57618301	57618674	374	20GM_6398	2.50886	2.44944	0.118948	163	Promoter (<=1kb)	1	57618450	57644231	25782	1	ENSSSCG00000004322	ENSSSCT00000042924	0	ANKRD6	ankyrin repeat domain 6 [Source:HGNC Symbol;Acc:HGNC:17280]
1	57619171	57619465	295	20GM_6399	2.98946	3.21034	0.260737	223	Promoter (<=1kb)	1	57618450	57644231	25782	1	ENSSSCG00000004322	ENSSSCT00000042924	721	ANKRD6	ankyrin repeat domain 6 [Source:HGNC Symbol;Acc:HGNC:17280]
1	57825721	57826331	611	20GM_6428	2.28029	2.46964	0.118948	521	Promoter (<=1kb)	1	57661474	57826188	164715	2	ENSSSCG00000004328	ENSSSCT00000004784	0	MDN1	midasin AAA ATPase 1 [Source:HGNC Symbol;Acc:HGNC:18302]
1	57833879	57834588	710	20GM_6429	2.56197	3.20212	0.260737	226	Promoter (<=1kb)	1	57834116	57859479	25364	1	ENSSSCG00000004331	ENSSSCT00000004783	0	CASP8AP2	caspase 8 associated protein 2 [Source:HGNC Symbol;Acc:HGNC:1510]
1	58547408	58547915	508	20GM_6507	2.91846	3.34388	0.260737	176	Promoter (<=1kb)	1	58481896	58547675	65780	2	ENSSSCG00000004334	ENSSSCT00000004790	0	MAP3K7	mitogen-activated protein kinase kinase kinase 7 [Source:RefSeq peptide;Acc:NP_001107752]
1	60944049	60945255	1207	20GM_6721	2.53365	3.01482	0.260737	125	Promoter (<=1kb)	1	60770686	60944126	173441	2	ENSSSCG00000004336	ENSSSCT00000058715	0	EPHA7	EPH receptor A7 [Source:HGNC Symbol;Acc:HGNC:3390]
1	62886883	62887208	326	20GM_6850	2.38497	2.27052	0.118948	191	Promoter (<=1kb)	1	62887684	62945655	57972	1	ENSSSCG00000035648	ENSSSCT00000038684	-476	MANEA	mannosidase endo-alpha [Source:HGNC Symbol;Acc:HGNC:21072]
1	62887895	62888376	482	20GM_6851	2.18885	2.04937	0.118948	66	Promoter (<=1kb)	1	62887684	62945655	57972	1	ENSSSCG00000035648	ENSSSCT00000038684	211	MANEA	mannosidase endo-alpha [Source:HGNC Symbol;Acc:HGNC:21072]
1	63639359	63639651	293	20GM_6898	2.25895	2.09149	0.118948	265	Promoter (<=1kb)	1	63639961	63698933	58973	1	ENSSSCG00000004339	ENSSSCT00000028080	-310	UFL1	E3 UFM1-protein ligase 1 [Source:RefSeq peptide;Acc:NP_001230369]
1	64044521	64045112	592	20GM_6942	2.40657	2.30151	0.118948	182	Promoter (<=1kb)	1	64037673	64044811	7139	2	ENSSSCG00000004342	ENSSSCT00000004798	0	NDUFAF4	NADH:ubiquinone oxidoreductase complex assembly factor 4 [Source:HGNC Symbol;Acc:HGNC:21034]
1	64438112	64438895	784	20GM_6976	2.25895	2.09149	0.118948	119	Promoter (<=1kb)	1	64437311	64437630	320	1	ENSSSCG00000037227	ENSSSCT00000054506	801	7SK	7SK RNA [Source:RFAM;Acc:RF00100]
1	64460009	64460476	468	20GM_6979	2.34365	2.27036	0.118948	73	Promoter (<=1kb)	1	64308126	64460428	152303	2	ENSSSCG00000004344	ENSSSCT00000004800	0	MMS22L	MMS22 like, DNA repair protein [Source:HGNC Symbol;Acc:HGNC:21475]
1	64505982	64506261	280	20GM_6988	2.57576	2.54744	0.118948	184	Promoter (<=1kb)	1	64506850	64507171	322	2	ENSSSCG00000037301	ENSSSCT00000061099	910
1	65935327	65935840	514	20GM_7122	2.52789	2.74684	0.208313	99	Promoter (<=1kb)	1	65872122	65935660	63539	2	ENSSSCG00000004347	ENSSSCT00000042969	0	FBXL4	F-box/LRR-repeat protein 4 [Source:RefSeq peptide;Acc:NP_001165223]
1	66307673	66308822	1150	20GM_7160	2.71074	2.79974	0.208313	990	Promoter (<=1kb)	1	66232183	66309014	76832	2	ENSSSCG00000004349	ENSSSCT00000024260	192	FAXC	failed axon connections homolog [Source:HGNC Symbol;Acc:HGNC:20742]
1	66309381	66309844	464	20GM_7161	2.72728	2.82385	0.22625	158	Promoter (<=1kb)	1	66232183	66309472	77290	2	ENSSSCG00000004349	ENSSSCT00000004805	0	FAXC	failed axon connections homolog [Source:HGNC Symbol;Acc:HGNC:20742]
1	66459844	66460411	568	20GM_7176	3.51547	4.42652	0.512272	122	Promoter (<=1kb)	1	66459980	66467850	7871	1	ENSSSCG00000038757	ENSSSCT00000053219	0
1	66498519	66499025	507	20GM_7183	4.39005	6.50477	1.58191	271	Promoter (<=1kb)	1	66481536	66498918	17383	2	ENSSSCG00000004353	ENSSSCT00000050720	0		cyclin-C [Source:RefSeq peptide;Acc:NP_001177089]
1	67295464	67296227	764	20GM_7255	2.34365	2.27036	0.118948	267	Promoter (<=1kb)	1	67219741	67294756	75016	2	ENSSSCG00000004357	ENSSSCT00000045978	-708	SIM1	single-minded homolog 1 [Source:RefSeq peptide;Acc:NP_001166056]
1	67656668	67657235	568	20GM_7308	3.81634	5.32395	0.861512	308	Promoter (<=1kb)	1	67331950	67657026	325077	2	ENSSSCG00000004358	ENSSSCT00000004815	0	ASCC3	activating signal cointegrator 1 complex subunit 3 [Source:HGNC Symbol;Acc:HGNC:18697]
1	69014252	69014579	328	20GM_7427	2.52676	2.47556	0.118948	316	Promoter (<=1kb)	1	69009241	69014828	5588	2	ENSSSCG00000038448	ENSSSCT00000037493	249
1	71092261	71092562	302	20GM_7562	2.24868	2.07702	0.118948	89	Promoter (<=1kb)	1	70994788	71092668	97881	2	ENSSSCG00000004364	ENSSSCT00000048824	106	HACE1	Sus scrofa HECT domain and ankyrin repeat containing E3 ubiquitin protein ligase 1 (HACE1), mRNA. [Source:RefSeq mRNA;Acc:NM_001195340]
1	71103588	71105022	1435	20GM_7563	2.74194	2.9476	0.260737	1301	Promoter (<=1kb)	1	70994036	71104995	110960	2	ENSSSCG00000004364	ENSSSCT00000004823	0	HACE1	Sus scrofa HECT domain and ankyrin repeat containing E3 ubiquitin protein ligase 1 (HACE1), mRNA. [Source:RefSeq mRNA;Acc:NM_001195340]
1	71359816	71360685	870	20GM_7589	3.29458	3.76903	0.42822	173	Promoter (<=1kb)	1	71314274	71360257	45984	2	ENSSSCG00000004366	ENSSSCT00000044926	0		blood vessel epicardial substance [Source:RefSeq peptide;Acc:NP_001335345]
1	71399471	71400381	911	20GM_7603	2.87487	3.04032	0.260737	185	Promoter (<=1kb)	1	71380954	71399847	18894	2	ENSSSCG00000004367	ENSSSCT00000004828	0		popeye domain-containing protein 3 [Source:RefSeq peptide;Acc:NP_001137583]
1	71401262	71401901	640	20GM_7604	2.29235	2.13868	0.118948	470	Promoter (<=1kb)	1	71377690	71400451	22762	2	ENSSSCG00000004367	ENSSSCT00000057406	-811		popeye domain-containing protein 3 [Source:RefSeq peptide;Acc:NP_001137583]
1	71635768	71636551	784	20GM_7629	3.61319	4.3968	0.50134	525	Promoter (<=1kb)	1	71493233	71636154	142922	2	ENSSSCG00000004368	ENSSSCT00000055168	0	PREP	Prolyl endopeptidase [Source:UniProtKB/Swiss-Prot;Acc:P23687]
1	72465534	72465872	339	20GM_7734	2.50295	2.44083	0.118948	263	Promoter (<=1kb)	1	72466677	72532575	65899	1	ENSSSCG00000032933	ENSSSCT00000065303	-805
1	72520071	72520454	384	20GM_7746	4.22887	5.74524	1.13599	184	Promoter (<=1kb)	1	72404128	72520364	116237	2	ENSSSCG00000004370	ENSSSCT00000004831	0	ATG5	autophagy related 5 [Source:HGNC Symbol;Acc:HGNC:589]
1	72552672	72553439	768	20GM_7750	2.88789	3.05955	0.260737	268	Promoter (<=1kb)	1	72552768	72762943	210176	1	ENSSSCG00000004371	ENSSSCT00000004832	0	CRYBG1	crystallin beta-gamma domain containing 1 [Source:HGNC Symbol;Acc:HGNC:356]
1	72683063	72683364	302	20GM_7766	2.2973	2.1457	0.118948	116	Promoter (<=1kb)	1	72683320	72763111	79792	1	ENSSSCG00000004371	ENSSSCT00000027684	0	CRYBG1	crystallin beta-gamma domain containing 1 [Source:HGNC Symbol;Acc:HGNC:356]
1	72815538	72815857	320	20GM_7785	2.22708	2.10387	0.118948	40	Promoter (<=1kb)	1	72766052	72815539	49488	2	ENSSSCG00000004373	ENSSSCT00000004834	0	RTN4IP1	reticulon 4 interacting protein 1 [Source:HGNC Symbol;Acc:HGNC:18647]
1	73124338	73125220	883	20GM_7818	3.46334	4.02389	0.490137	734	Promoter (<=1kb)	1	73119759	73124357	4599	2	ENSSSCG00000031023	ENSSSCT00000036499	0
1	73220519	73222141	1623	20GM_7833	4.1085	5.34063	0.874194	1078	Promoter (<=1kb)	1	73184755	73221556	36802	2	ENSSSCG00000031159	ENSSSCT00000058645	0	BEND3	BEN domain containing 3 [Source:HGNC Symbol;Acc:HGNC:23040]
1	73510458	73510951	494	20GM_7866	2.41994	2.58024	0.118948	192	Promoter (<=1kb)	1	73249003	73510535	261533	2	ENSSSCG00000036168	ENSSSCT00000064813	0	PDSS2	decaprenyl-diphosphate synthase subunit 2 [Source:RefSeq peptide;Acc:NP_001161125]
1	73548995	73549336	342	20GM_7872	2.27262	2.25354	0.118948	51	Promoter (<=1kb)	1	73549183	73702017	152835	1	ENSSSCG00000004379	ENSSSCT00000004840	0	SOBP	sine oculis binding protein homolog [Source:HGNC Symbol;Acc:HGNC:29256]
1	73969395	73970295	901	20GM_7924	2.3123	2.16696	0.118948	498	Promoter (<=1kb)	1	73843006	73968754	125749	2	ENSSSCG00000033392	ENSSSCT00000056399	-641	SCML4	sex comb on midleg like 4 (Drosophila) [Source:HGNC Symbol;Acc:HGNC:21397]
1	74078102	74078639	538	20GM_7936	2.15153	2.07373	0.118948	440	Promoter (<=1kb)	1	74002824	74078553	75730	2	ENSSSCG00000004382	ENSSSCT00000056557	0	SEC63	SEC63 homolog, protein translocation regulator [Source:HGNC Symbol;Acc:HGNC:21082]
1	74269653	74270091	439	20GM_7960	2.27262	2.25354	0.118948	272	Promoter (<=1kb)	1	74271042	74292681	21640	1	ENSSSCG00000004384	ENSSSCT00000022342	-951	NR2E1	nuclear receptor subfamily 2 group E member 1 [Source:HGNC Symbol;Acc:HGNC:7973]
1	74348964	74349439	476	20GM_7975	3.9535	5.31463	0.853759	187	Promoter (<=1kb)	1	74306450	74349466	43017	2	ENSSSCG00000004385	ENSSSCT00000004847	27	SNX3	sorting nexin 3 [Source:HGNC Symbol;Acc:HGNC:11174]
1	74367302	74368083	782	20GM_7978	2.75217	3.09062	0.260737	159	Promoter (<=1kb)	1	74367425	74591853	224429	1	ENSSSCG00000040199	ENSSSCT00000046117	0	AFG1L	AFG1 like ATPase [Source:HGNC Symbol;Acc:HGNC:16411]
1	74625958	74626879	922	20GM_8006	2.46889	2.54416	0.118948	453	Promoter (<=1kb)	1	74626672	74760320	133649	1	ENSSSCG00000004387	ENSSSCT00000038875	0	FOXO3	forkhead box protein O3 [Source:RefSeq peptide;Acc:NP_001129431]
1	74629286	74629989	704	20GM_8008	2.51728	2.51958	0.118948	77	Promoter (<=1kb)	1	74629383	74759646	130264	1	ENSSSCG00000004387	ENSSSCT00000058607	0	FOXO3	forkhead box protein O3 [Source:RefSeq peptide;Acc:NP_001129431]
1	75458382	75459132	751	20GM_8111	2.40815	2.45431	0.118948	223	Promoter (<=1kb)	1	75441575	75457898	16324	2	ENSSSCG00000004414	ENSSSCT00000033167	-484
1	75508394	75508796	403	20GM_8114	2.38504	2.641	0.139446	151	Promoter (<=1kb)	1	75508298	75512153	3856	1	ENSSSCG00000004408	ENSSSCT00000004871	96	SMPD2	sphingomyelin phosphodiesterase 2 [Source:HGNC Symbol;Acc:HGNC:11121]
1	75520568	75521313	746	20GM_8117	2.71566	2.80692	0.212237	433	Promoter (<=1kb)	1	75508815	75520953	12139	2	ENSSSCG00000004412	ENSSSCT00000036832	0	MICAL1	microtubule associated monooxygenase, calponin and LIM domain containing 1 [Source:HGNC Symbol;Acc:HGNC:20619]
1	75548081	75548433	353	20GM_8121	3.1022	3.4814	0.288806	195	Promoter (<=1kb)	1	75531273	75548762	17490	2	ENSSSCG00000004411	ENSSSCT00000053925	329	ZBTB24	zinc finger and BTB domain containing 24 [Source:HGNC Symbol;Acc:HGNC:21143]
1	76179173	76179457	285	20GM_8168	2.24393	2.07033	0.118948	187	Promoter (<=1kb)	1	76179164	76234685	55522	1	ENSSSCG00000004403	ENSSSCT00000004866	9	CDC40	cell division cycle 40 [Source:HGNC Symbol;Acc:HGNC:17350]
1	76180418	76180769	352	20GM_8169	2.91846	3.34388	0.260737	101	Promoter (<=1kb)	1	76180424	76232955	52532	1	ENSSSCG00000004403	ENSSSCT00000046475	0	CDC40	cell division cycle 40 [Source:HGNC Symbol;Acc:HGNC:17350]
1	76367462	76368561	1100	20GM_8191	3.43089	4.12017	0.490137	479	Promoter (<=1kb)	1	76217320	76367719	150400	2	ENSSSCG00000004402	ENSSSCT00000037630	0	METTL24	methyltransferase like 24 [Source:HGNC Symbol;Acc:HGNC:21566]
1	76675350	76675746	397	20GM_8242	3.38309	4.04779	0.490137	94	Promoter (<=1kb)	1	76675741	76676106	366	1	ENSSSCG00000004396	ENSSSCT00000004859	0	GABARAP	GABA type A receptor-associated protein [Source:HGNC Symbol;Acc:HGNC:4067]
1	76792731	76793732	1002	20GM_8257	4.82408	6.67583	1.70707	217	Promoter (<=1kb)	1	76589052	76793380	204329	2	ENSSSCG00000037424	ENSSSCT00000057673	0	CDK19	cyclin dependent kinase 19 [Source:HGNC Symbol;Acc:HGNC:19338]
1	76794022	76795061	1040	20GM_8258	3.67569	4.49191	0.550552	136	Promoter (<=1kb)	1	76593241	76793931	200691	2	ENSSSCG00000037424	ENSSSCT00000053920	-91	CDK19	cyclin dependent kinase 19 [Source:HGNC Symbol;Acc:HGNC:19338]
1	76839989	76840839	851	20GM_8261	2.39437	2.34299	0.118948	287	Promoter (<=1kb)	1	76839731	76863722	23992	1	ENSSSCG00000004392	ENSSSCT00000004855	258	AMD1	adenosylmethionine decarboxylase 1 [Source:HGNC Symbol;Acc:HGNC:457]
1	77400865	77401195	331	20GM_8324	2.41707	2.37553	0.118948	257	Promoter (<=1kb)	1	77195253	77401051	205799	2	ENSSSCG00000025703	ENSSSCT00000004881	0	REV3L	REV3 like, DNA directed polymerase zeta catalytic subunit [Source:HGNC Symbol;Acc:HGNC:9968]
1	77641464	77641740	277	20GM_8360	2.50886	2.44944	0.118948	29	Promoter (<=1kb)	1	77585914	77642342	56429	2	ENSSSCG00000004421	ENSSSCT00000036277	602	FYN	Tyrosine-protein kinase Fyn [Source:UniProtKB/Swiss-Prot;Acc:A1Y2K1]
1	78005981	78007050	1070	20GM_8413	2.40657	2.30151	0.118948	703	Promoter (<=1kb)	1	78005938	78019250	13313	1	ENSSSCG00000004422	ENSSSCT00000004887	43	WISP3	WNT1 inducible signaling pathway protein 3 [Source:HGNC Symbol;Acc:HGNC:12771]
1	78048209	78048511	303	20GM_8416	2.22211	2.27279	0.118948	152	Promoter (<=1kb)	1	78018433	78048438	30006	2	ENSSSCG00000004423	ENSSSCT00000004888	0	TUBE1	tubulin epsilon 1 [Source:HGNC Symbol;Acc:HGNC:20775]
1	79789883	79790164	282	20GM_8587	2.8469	3.10274	0.260737	65	Promoter (<=1kb)	1	79789752	79796128	6377	1	ENSSSCG00000037803	ENSSSCT00000038674	131	MARCKS	myristoylated alanine rich protein kinase C substrate [Source:HGNC Symbol;Acc:HGNC:6759]
1	79900632	79901033	402	20GM_8600	2.55366	2.66946	0.163227	142	Promoter (<=1kb)	1	79866670	79901587	34918	2	ENSSSCG00000004432	ENSSSCT00000004897	554	HDAC2	histone deacetylase 2 [Source:HGNC Symbol;Acc:HGNC:4853]
1	80244427	80244878	452	20GM_8638	3.01776	3.25263	0.260737	352	Promoter (<=1kb)	1	79956488	80245224	288737	2	ENSSSCG00000004433	ENSSSCT00000044510	346	HS3ST5	heparan sulfate-glucosamine 3-sulfotransferase 5 [Source:HGNC Symbol;Acc:HGNC:19419]
1	80245329	80245862	534	20GM_8639	3.08344	3.3513	0.260737	408	Promoter (<=1kb)	1	79956488	80245224	288737	2	ENSSSCG00000004433	ENSSSCT00000044510	-105	HS3ST5	heparan sulfate-glucosamine 3-sulfotransferase 5 [Source:HGNC Symbol;Acc:HGNC:19419]
1	81713511	81714445	935	20GM_8760	3.13365	3.67022	0.366054	194	Promoter (<=1kb)	1	81603273	81714250	110978	2	ENSSSCG00000004434	ENSSSCT00000004899	0	FRK	fyn related Src family tyrosine kinase [Source:HGNC Symbol;Acc:HGNC:3955]
1	81745334	81746386	1053	20GM_8762	3.35182	4.00044	0.490137	533	Promoter (<=1kb)	1	81745957	81879189	133233	1	ENSSSCG00000004435	ENSSSCT00000004900	0	NT5DC1	5'-nucleotidase domain containing 1 [Source:HGNC Symbol;Acc:HGNC:21556]
1	81892111	81892414	304	20GM_8778	2.45665	2.37366	0.118948	42	Promoter (<=1kb)	1	81891717	81893018	1302	2	ENSSSCG00000004439	ENSSSCT00000004904	604	TSPYL4	TSPY like 4 [Source:HGNC Symbol;Acc:HGNC:21559]
1	81996905	81997276	372	20GM_8791	2.42304	2.32518	0.118948	308	Promoter (<=1kb)	1	81996969	82063845	66877	1	ENSSSCG00000004441	ENSSSCT00000004906	0	DSE	dermatan sulfate epimerase [Source:HGNC Symbol;Acc:HGNC:21144]
1	82086334	82087557	1224	20GM_8803	3.86804	4.78601	0.739231	430	Promoter (<=1kb)	1	82085472	82091407	5936	1	ENSSSCG00000036064	ENSSSCT00000054831	862	FAM26F	protein FAM26F [Source:RefSeq peptide;Acc:NP_001245363]
1	82161464	82161922	459	20GM_8810	3.12246	3.81635	0.461236	276	Promoter (<=1kb)	1	82161698	82182177	20480	1	ENSSSCG00000004446	ENSSSCT00000004911	0
1	82539463	82539940	478	20GM_8839	2.43973	2.34922	0.118948	264	Promoter (<=1kb)	1	82540819	82695368	154550	1	ENSSSCG00000004453	ENSSSCT00000038829	-879	SNAP91	synaptosome associated protein 91 [Source:HGNC Symbol;Acc:HGNC:14986]
1	82800361	82800715	355	20GM_8866	2.51386	2.51466	0.118948	131	Promoter (<=1kb)	1	82799873	82989908	190036	1	ENSSSCG00000004454	ENSSSCT00000004920	488	ME1	malic enzyme 1 [Source:HGNC Symbol;Acc:HGNC:6983]
1	83003315	83004202	888	20GM_8891	3.29254	4.08132	0.490137	283	Promoter (<=1kb)	1	82996827	83003595	6769	2	ENSSSCG00000029129	ENSSSCT00000029460	0	RWDD2A	RWD domain containing 2A [Source:HGNC Symbol;Acc:HGNC:21385]
1	83004665	83005105	441	20GM_8892	2.34365	2.27036	0.118948	349	Promoter (<=1kb)	1	83003691	83029096	25406	1	ENSSSCG00000004456	ENSSSCT00000004922	974	PGM3	Phosphoacetylglucosamine mutase [Source:UniProtKB/Swiss-Prot;Acc:F1RQM2]
1	83137212	83137660	449	20GM_8905	2.90245	3.18494	0.260737	56	Promoter (<=1kb)	1	83026514	83137339	110826	2	ENSSSCG00000004457	ENSSSCT00000046795	0	DOPEY1	dopey family member 1 [Source:HGNC Symbol;Acc:HGNC:21194]
1	83140707	83141160	454	20GM_8906	4.22887	5.74524	1.13599	151	Promoter (<=1kb)	1	83030126	83141042	110917	2	ENSSSCG00000004457	ENSSSCT00000004923	0	DOPEY1	dopey family member 1 [Source:HGNC Symbol;Acc:HGNC:21194]
1	83238758	83239067	310	20GM_8917	2.2973	2.1457	0.118948	252	Promoter (<=1kb)	1	83239899	83241232	1334	1	ENSSSCG00000034941	ENSSSCT00000064929	-832
1	83239769	83240738	970	20GM_8918	2.20208	2.01154	0.118948	97	Promoter (<=1kb)	1	83239899	83241232	1334	1	ENSSSCG00000034941	ENSSSCT00000064929	0
1	83850327	83851054	728	20GM_8972	2.93284	3.22995	0.260737	171	Promoter (<=1kb)	1	83847819	83850881	3063	2	ENSSSCG00000004458	ENSSSCT00000004924	0	TPBG	trophoblast glycoprotein [Source:HGNC Symbol;Acc:HGNC:12004]
1	83851592	83851983	392	20GM_8973	3.03211	3.27413	0.260737	168	Promoter (<=1kb)	1	83847819	83850881	3063	2	ENSSSCG00000004458	ENSSSCT00000004924	-711	TPBG	trophoblast glycoprotein [Source:HGNC Symbol;Acc:HGNC:12004]
1	84545880	84546277	398	20GM_9043	2.3077	2.21895	0.118948	361	Promoter (<=1kb)	1	84545028	84552134	7107	1	ENSSSCG00000004464	ENSSSCT00000004931	852	FAM46A	family with sequence similarity 46 member A [Source:HGNC Symbol;Acc:HGNC:18345]
1	86017518	86017851	334	20GM_9161	2.92194	3.50152	0.302062	170	Promoter (<=1kb)	1	85755743	86017666	261924	2	ENSSSCG00000004465	ENSSSCT00000004932	0	BCKDHB	2-oxoisovalerate dehydrogenase subunit beta, mitochondrial [Source:RefSeq peptide;Acc:NP_001116691]
1	86131160	86131516	357	20GM_9169	2.45665	2.37366	0.118948	109	Promoter (<=1kb)	1	86129510	86130954	1445	2	ENSSSCG00000039743	ENSSSCT00000049162	-206
1	86163564	86164194	631	20GM_9173	2.51386	2.51466	0.118948	550	Promoter (<=1kb)	1	86163855	86196000	32146	1	ENSSSCG00000028080	ENSSSCT00000028339	0	ELOVL4	ELOVL fatty acid elongase 4 [Source:HGNC Symbol;Acc:HGNC:14415]
1	86165978	86166323	346	20GM_9175	3.12487	3.65692	0.358534	86	Promoter (<=1kb)	1	86167054	86194319	27266	1	ENSSSCG00000028080	ENSSSCT00000037914	-731	ELOVL4	ELOVL fatty acid elongase 4 [Source:HGNC Symbol;Acc:HGNC:14415]
1	86481122	86481865	744	20GM_9206	2.3585	2.23269	0.118948	132	Promoter (<=1kb)	1	86417486	86481523	64038	2	ENSSSCG00000032015	ENSSSCT00000045246	0	SH3BGRL2	SH3 domain binding glutamate rich protein like 2 [Source:HGNC Symbol;Acc:HGNC:15567]
1	86607672	86608356	685	20GM_9215	4.65175	6.65653	1.69248	120	Promoter (<=1kb)	1	86608036	86685073	77038	1	ENSSSCG00000004469	ENSSSCT00000065390	0	LCA5	LCA5, lebercilin [Source:HGNC Symbol;Acc:HGNC:31923]
1	86953924	86954743	820	20GM_9249	3.1925	3.75931	0.420916	580	Promoter (<=1kb)	1	86954328	86987461	33134	1	ENSSSCG00000004470	ENSSSCT00000045120	0	HMGN3	high mobility group nucleosomal binding domain 3 [Source:HGNC Symbol;Acc:HGNC:12312]
1	87115869	87117371	1503	20GM_9274	3.13489	3.5301	0.313116	1407	Promoter (<=1kb)	1	87116127	87116440	314	2	ENSSSCG00000033508	ENSSSCT00000040209	0
1	88596598	88596983	386	20GM_9346	2.25895	2.09149	0.118948	255	Promoter (<=1kb)	1	88596215	88601044	4830	1	ENSSSCG00000004475	ENSSSCT00000004943	383
1	89856957	89857371	415	20GM_9423	2.53278	2.48436	0.118948	282	Promoter (<=1kb)	1	89856897	89969185	112289	1	ENSSSCG00000004477	ENSSSCT00000004946	60	IMPG1	interphotoreceptor matrix proteoglycan 1 [Source:HGNC Symbol;Acc:HGNC:6055]
1	89878369	89879033	665	20GM_9424	2.45089	2.36534	0.118948	526	Promoter (<=1kb)	1	89846523	89879400	32878	2	ENSSSCG00000037640	ENSSSCT00000061812	367
1	90189268	90189857	590	20GM_9458	2.98946	3.21034	0.260737	177	Promoter (<=1kb)	1	90188271	90188438	168	2	ENSSSCG00000019589	ENSSSCT00000021184	-830	U1	U1 spliceosomal RNA [Source:RFAM;Acc:RF00003]
1	90299758	90301456	1699	20GM_9470	2.73426	2.93624	0.260737	1094	Promoter (<=1kb)	1	90167944	90299791	131848	2	ENSSSCG00000020702	ENSSSCT00000058321	0	SENP6	SUMO1/sentrin specific peptidase 6 [Source:HGNC Symbol;Acc:HGNC:20944]
1	90650655	90651841	1187	20GM_9504	2.15153	2.07373	0.118948	42	Promoter (<=1kb)	1	90651023	90688161	37139	1	ENSSSCG00000033155	ENSSSCT00000044778	0	TMEM30A	transmembrane protein 30A [Source:HGNC Symbol;Acc:HGNC:16667]
1	90696575	90697694	1120	20GM_9509	4.35899	5.94833	1.26336	216	Promoter (<=1kb)	1	90696751	90703485	6735	1	ENSSSCG00000004480	ENSSSCT00000004950	0	COX7A2	cytochrome c oxidase subunit 7A2, mitochondrial [Source:RefSeq peptide;Acc:NP_001090953]
1	92240464	92241107	644	20GM_9601	3.50413	4.08596	0.490137	167	Promoter (<=1kb)	1	92054664	92240683	186020	2	ENSSSCG00000004485	ENSSSCT00000035127	0	CD109	CD109 molecule [Source:HGNC Symbol;Acc:HGNC:21685]
1	92286608	92287134	527	20GM_9604	3.02031	3.35967	0.260737	275	Promoter (<=1kb)	1	92286827	92342780	55954	1	ENSSSCG00000004486	ENSSSCT00000004957	0	SLC17A5	solute carrier family 17 member 5 [Source:HGNC Symbol;Acc:HGNC:10933]
1	92421201	92422137	937	20GM_9618	2.36374	2.24018	0.118948	885	Promoter (<=1kb)	1	92421230	92425050	3821	1	ENSSSCG00000004489	ENSSSCT00000037617	0		elongation factor 1-alpha 1 [Source:RefSeq peptide;Acc:NP_001090887]
1	94738291	94738785	495	20GM_9725	3.6632	4.33001	0.490137	381	Promoter (<=1kb)	1	94735298	94738562	3265	2	ENSSSCG00000040289	ENSSSCT00000049479	0
1	95356439	95356749	311	20GM_9764	2.94107	3.13832	0.260737	141	Promoter (<=1kb)	1	95355992	95383869	27878	1	ENSSSCG00000004492	ENSSSCT00000064306	447	SLC14A1	solute carrier family 14 member 1 (Kidd blood group) [Source:HGNC Symbol;Acc:HGNC:10918]
1	95727999	95728309	311	20GM_9795	2.73426	2.93624	0.260737	224	Promoter (<=1kb)	1	95625801	95727801	102001	2	ENSSSCG00000004497	ENSSSCT00000004968	-198	PSTPIP2	proline-serine-threonine phosphatase interacting protein 2 [Source:HGNC Symbol;Acc:HGNC:9581]
1	95750585	95751691	1107	20GM_9798	3.09619	3.77527	0.431126	197	Promoter (<=1kb)	1	95738264	95750787	12524	2	ENSSSCG00000004499	ENSSSCT00000004971	0	ATP5A1	ATP synthase subunit alpha, mitochondrial [Source:UniProtKB/Swiss-Prot;Acc:P80021]
1	96374915	96376925	2011	20GM_9858	2.82393	2.96532	0.260737	738	Promoter (<=1kb)	1	96302723	96375538	72816	2	ENSSSCG00000032053	ENSSSCT00000029195	0	ST8SIA5	ST8 alpha-N-acetyl-neuraminide alpha-2,8-sialyltransferase 5 [Source:HGNC Symbol;Acc:HGNC:17827]
1	96545549	96546107	559	20GM_9874	3.84182	4.74577	0.71493	213	Promoter (<=1kb)	1	96442116	96545743	103628	2	ENSSSCG00000034730	ENSSSCT00000046962	0	PIAS2	protein inhibitor of activated STAT 2 [Source:HGNC Symbol;Acc:HGNC:17311]
1	96565477	96566048	572	20GM_9877	2.43973	2.34922	0.118948	454	Promoter (<=1kb)	1	96566812	96675096	108285	1	ENSSSCG00000022643	ENSSSCT00000029670	-764	KATNAL2	katanin catalytic subunit A1 like 2 [Source:HGNC Symbol;Acc:HGNC:25387]
1	96763365	96763727	363	20GM_9890	2.53732	2.54846	0.118948	163	Promoter (<=1kb)	1	96683164	96763808	80645	2	ENSSSCG00000005771	ENSSSCT00000027493	81	HDHD2	haloacid dehalogenase like hydrolase domain containing 2 [Source:HGNC Symbol;Acc:HGNC:25364]
1	97511536	97511831	296	20GM_9938	2.56086	2.6801	0.166036	77	Promoter (<=1kb)	1	97423402	97511880	88479	2	ENSSSCG00000004505	ENSSSCT00000042255	49	SMAD2	mothers against decapentaplegic homolog 2 [Source:RefSeq peptide;Acc:NP_001243077]
1	98015458	98016958	1501	20GM_9989	3.31708	3.94786	0.490137	446	Promoter (<=1kb)	1	97610694	98015089	404396	2	ENSSSCG00000028076	ENSSSCT00000029595	-369	ZBTB7C	zinc finger and BTB domain containing 7C [Source:HGNC Symbol;Acc:HGNC:31700]
1	98133116	98133908	793	20GM_10001	2.34365	2.27036	0.118948	124	Promoter (<=1kb)	1	98133312	98455570	322259	1	ENSSSCG00000004506	ENSSSCT00000064712	0	CTIF	cap binding complex dependent translation initiation factor [Source:HGNC Symbol;Acc:HGNC:23925]
1	98135119	98135964	846	20GM_10002	2.90245	3.18494	0.260737	124	Promoter (<=1kb)	1	98134384	98455708	321325	1	ENSSSCG00000004506	ENSSSCT00000050085	735	CTIF	cap binding complex dependent translation initiation factor [Source:HGNC Symbol;Acc:HGNC:23925]
1	98212153	98212479	327	20GM_10015	2.43414	2.34116	0.118948	219	Promoter (<=1kb)	1	98211383	98455708	244326	1	ENSSSCG00000004506	ENSSSCT00000052813	770	CTIF	cap binding complex dependent translation initiation factor [Source:HGNC Symbol;Acc:HGNC:23925]
1	99024159	99024566	408	20GM_10114	2.22708	2.10387	0.118948	173	Promoter (<=1kb)	1	98642916	99024622	381707	2	ENSSSCG00000004508	ENSSSCT00000022523	56	DYM	dymeclin [Source:HGNC Symbol;Acc:HGNC:21317]
1	99308604	99308935	332	20GM_10145	2.53732	2.54846	0.118948	114	Promoter (<=1kb)	1	99280800	99307786	26987	2	ENSSSCG00000004510	ENSSSCT00000053817	-818	ACAA2	3-ketoacyl-CoA thiolase, mitochondrial [Source:RefSeq peptide;Acc:NP_001161110]
1	99799602	99799999	398	20GM_10174	3.6632	4.33001	0.490137	90	Promoter (<=1kb)	1	99798836	99799418	583	1	ENSSSCG00000038388	ENSSSCT00000054326	766
1	99810014	99810574	561	20GM_10176	3.02031	3.35967	0.260737	137	Promoter (<=1kb)	1	99418450	99810153	391704	2	ENSSSCG00000004511	ENSSSCT00000050077	0
1	99899968	99900617	650	20GM_10184	3.35182	4.00044	0.490137	98	Promoter (<=1kb)	1	99850691	99899937	49247	2	ENSSSCG00000004516	ENSSSCT00000004987	-31	MBD1	methyl-CpG binding domain protein 1 [Source:HGNC Symbol;Acc:HGNC:6916]
1	99939964	99940395	432	20GM_10187	3.29375	4.87166	0.746055	282	Promoter (<=1kb)	1	99931100	99939892	8793	2	ENSSSCG00000004517	ENSSSCT00000004989	-72	CXXC1	CXXC finger protein 1 [Source:HGNC Symbol;Acc:HGNC:24343]
1	99975547	99976704	1158	20GM_10193	2.69272	2.77351	0.208313	826	Promoter (<=1kb)	1	99976207	99995059	18853	1	ENSSSCG00000004518	ENSSSCT00000045418	0
1	100399288	100400261	974	20GM_10224	4.18652	5.27956	0.822852	842	Promoter (<=1kb)	1	100341730	100398901	57172	2	ENSSSCG00000004521	ENSSSCT00000058510	-387	MRO	protein maestro [Source:RefSeq peptide;Acc:NP_001177103]
1	100417728	100418428	701	20GM_10228	3.47954	4.04852	0.490137	498	Promoter (<=1kb)	1	100419399	100476021	56623	1	ENSSSCG00000004522	ENSSSCT00000004994	-971	ME2	malic enzyme 2 [Source:HGNC Symbol;Acc:HGNC:6984]
1	100699187	100699623	437	20GM_10254	3.20929	3.64119	0.358534	162	Promoter (<=1kb)	1	100676664	100699765	23102	2	ENSSSCG00000034427	ENSSSCT00000064791	142	MEX3C	mex-3 RNA binding family member C [Source:HGNC Symbol;Acc:HGNC:28040]
1	103750776	103752621	1846	20GM_10431	3.84182	4.74577	0.71493	467	Promoter (<=1kb)	1	103683065	103752267	69203	2	ENSSSCG00000004528	ENSSSCT00000005002	0	MBD2	methyl-CpG binding domain protein 2 [Source:HGNC Symbol;Acc:HGNC:6917]
1	103793466	103793810	345	20GM_10433	2.27761	2.11783	0.118948	197	Promoter (<=1kb)	1	103794071	103820365	26295	1	ENSSSCG00000004529	ENSSSCT00000005003	-261	POLI	DNA polymerase iota [Source:HGNC Symbol;Acc:HGNC:9182]
1	103794784	103795247	464	20GM_10434	2.19502	2.05817	0.118948	341	Promoter (<=1kb)	1	103794631	103824644	30014	1	ENSSSCG00000004529	ENSSSCT00000055241	153	POLI	DNA polymerase iota [Source:HGNC Symbol;Acc:HGNC:9182]
1	104352506	104353483	978	20GM_10480	3.14816	3.54989	0.313116	475	Promoter (<=1kb)	1	104352548	104418719	66172	1	ENSSSCG00000035243	ENSSSCT00000042143	0	RAB27B	RAB27B, member RAS oncogene family [Source:HGNC Symbol;Acc:HGNC:9767]
1	104474407	104474725	319	20GM_10499	2.27262	2.25354	0.118948	167	Promoter (<=1kb)	1	104420668	104474696	54029	2	ENSSSCG00000004534	ENSSSCT00000005008	0	CCDC68	coiled-coil domain containing 68 [Source:HGNC Symbol;Acc:HGNC:24350]
1	104817252	104817562	311	20GM_10532	2.40815	2.45431	0.118948	145	Promoter (<=1kb)	1	104715777	104816395	100619	2	ENSSSCG00000004535	ENSSSCT00000053584	-857	TCF4	transcription factor 4 [Source:HGNC Symbol;Acc:HGNC:11634]
1	104897107	104897561	455	20GM_10539	2.47814	2.46325	0.118948	165	Promoter (<=1kb)	1	104719116	104897252	178137	2	ENSSSCG00000004535	ENSSSCT00000046376	0	TCF4	transcription factor 4 [Source:HGNC Symbol;Acc:HGNC:11634]
1	105078031	105078476	446	20GM_10560	2.63159	2.68473	0.169653	105	Promoter (<=1kb)	1	104719337	105078155	358819	2	ENSSSCG00000004535	ENSSSCT00000036325	0	TCF4	transcription factor 4 [Source:HGNC Symbol;Acc:HGNC:11634]
1	106035886	106036813	928	20GM_10668	3.34062	4.15595	0.490137	205	Promoter (<=1kb)	1	106036024	106411687	375664	1	ENSSSCG00000004538	ENSSSCT00000061734	0	WDR7	WD repeat domain 7 [Source:HGNC Symbol;Acc:HGNC:13490]
1	106898010	106898463	454	20GM_10766	2.86921	3.26899	0.260737	360	Promoter (<=1kb)	1	106857591	106898418	40828	2	ENSSSCG00000004541	ENSSSCT00000053748	0	FECH	ferrochelatase, mitochondrial [Source:RefSeq peptide;Acc:NP_001163994]
1	106933107	106934022	916	20GM_10771	3.68834	5.34335	0.874208	179	Promoter (<=1kb)	1	106911277	106933104	21828	2	ENSSSCG00000004542	ENSSSCT00000005017	-3	NARS	asparaginyl-tRNA synthetase [Source:HGNC Symbol;Acc:HGNC:7643]
1	106970555	106971048	494	20GM_10775	2.53365	3.01482	0.260737	39	Promoter (<=1kb)	1	106970635	107001118	30484	1	ENSSSCG00000004543	ENSSSCT00000005018	0	MTFMT	methionyl-tRNA formyltransferase, mitochondrial [Source:RefSeq peptide;Acc:NP_001231755]
1	107010867	107011684	818	20GM_10778	2.74194	2.9476	0.260737	333	Promoter (<=1kb)	1	107011805	107036350	24546	1	ENSSSCG00000004544	ENSSSCT00000005019	-121	SPG21	Sus scrofa spastic paraplegia 21 (autosomal recessive, Mast syndrome) (SPG21), mRNA. [Source:RefSeq mRNA;Acc:NM_001244929]
1	107209829	107210308	480	20GM_10806	2.51386	2.51466	0.118948	239	Promoter (<=1kb)	1	107184512	107209046	24535	2	ENSSSCG00000004547	ENSSSCT00000054534	-783
1	107231352	107231851	500	20GM_10808	2.73426	2.93624	0.260737	420	Promoter (<=1kb)	1	107188240	107232841	44602	2	ENSSSCG00000004547	ENSSSCT00000005022	990
1	107258790	107259215	426	20GM_10811	3.92143	4.86808	0.746055	150	Promoter (<=1kb)	1	107259352	107296524	37173	1	ENSSSCG00000004549	ENSSSCT00000005024	-137	RBPMS2	RNA binding protein with multiple splicing 2 [Source:HGNC Symbol;Acc:HGNC:19098]
1	107583131	107583601	471	20GM_10847	2.55366	2.66946	0.163227	335	Promoter (<=1kb)	1	107340542	107583313	242772	2	ENSSSCG00000004551	ENSSSCT00000005027	0	ZNF609	zinc finger protein 609 [Source:HGNC Symbol;Acc:HGNC:29003]
1	107654781	107655146	366	20GM_10851	2.59826	2.73536	0.202804	261	Promoter (<=1kb)	1	107585987	107655214	69228	2	ENSSSCG00000004552	ENSSSCT00000059350	68	TRIP4	thyroid hormone receptor interactor 4 [Source:HGNC Symbol;Acc:HGNC:12310]
1	107659217	107659533	317	20GM_10853	2.93284	3.22995	0.260737	119	Promoter (<=1kb)	1	107659435	107669476	10042	1	ENSSSCG00000004554	ENSSSCT00000005031	0	PCLAF	Sus scrofa PCNA-associated factor (LOC100514810), mRNA. [Source:RefSeq mRNA;Acc:NM_001244997]
1	107886411	107886774	364	20GM_10887	2.32907	2.66467	0.160614	179	Promoter (<=1kb)	1	107886612	107897098	10487	1	ENSSSCG00000034137	ENSSSCT00000046956	0	PPIB	peptidylprolyl isomerase B [Source:HGNC Symbol;Acc:HGNC:9255]
1	107897089	107897580	492	20GM_10889	2.68705	2.76526	0.208313	305	Promoter (<=1kb)	1	107891698	107897529	5832	2	ENSSSCG00000037275	ENSSSCT00000040451	0	SNX22	sorting nexin 22 [Source:HGNC Symbol;Acc:HGNC:16315]
1	107948953	107949657	705	20GM_10899	3.02223	3.50139	0.302062	184	Promoter (<=1kb)	1	107909776	107949820	40045	2	ENSSSCG00000004556	ENSSSCT00000026051	163
1	107996974	107997607	634	20GM_10907	3.09619	3.77527	0.431126	252	Promoter (<=1kb)	1	107997285	108132782	135498	1	ENSSSCG00000021588	ENSSSCT00000061524	0	DAPK2	death-associated protein kinase 2 [Source:RefSeq peptide;Acc:NP_001230492]
1	108411508	108411967	460	20GM_10961	2.88136	3.04991	0.260737	129	Promoter (<=1kb)	1	108404064	108411768	7705	2	ENSSSCG00000038786	ENSSSCT00000054263	0	FBXL22	F-box and leucine rich repeat protein 22 [Source:HGNC Symbol;Acc:HGNC:27537]
1	108412344	108412914	571	20GM_10962	2.48781	2.47716	0.118948	180	Promoter (<=1kb)	1	108404064	108411768	7705	2	ENSSSCG00000038786	ENSSSCT00000054263	-576	FBXL22	F-box and leucine rich repeat protein 22 [Source:HGNC Symbol;Acc:HGNC:27537]
1	108515452	108515883	432	20GM_10974	2.27262	2.25354	0.118948	194	Promoter (<=1kb)	1	108419283	108515524	96242	2	ENSSSCG00000028737	ENSSSCT00000005040	0	USP3	ubiquitin specific peptidase 3 [Source:HGNC Symbol;Acc:HGNC:12626]
1	108567478	108567909	432	20GM_10982	2.61657	2.60774	0.118948	340	Promoter (<=1kb)	1	108567270	108568865	1596	2	ENSSSCG00000032879	ENSSSCT00000065963	956
1	108839957	108840751	795	20GM_11012	3.4694	4.5502	0.592956	553	Promoter (<=1kb)	1	108764304	108840211	75908	2	ENSSSCG00000026571	ENSSSCT00000052686	0	RAB8B	RAB8B, member RAS oncogene family [Source:HGNC Symbol;Acc:HGNC:30273]
1	108881075	108881899	825	20GM_11018	3.23019	3.67247	0.366331	344	Promoter (<=1kb)	1	108881464	108890283	8820	1	ENSSSCG00000023158	ENSSSCT00000027612	0	RPS27L	ribosomal protein S27 like [Source:HGNC Symbol;Acc:HGNC:18476]
1	109010114	109010711	598	20GM_11037	2.56798	2.59271	0.118948	217	Promoter (<=1kb)	1	108989805	109010548	20744	2	ENSSSCG00000004570	ENSSSCT00000045362	0	TPM1	tropomyosin alpha-1 chain [Source:RefSeq peptide;Acc:NP_001090952]
1	109825529	109826424	896	20GM_11148	2.44535	2.35733	0.118948	193	Promoter (<=1kb)	1	109826052	109826405	354	2	ENSSSCG00000035016	ENSSSCT00000056300	0
1	109921749	109922462	714	20GM_11156	2.67016	2.74072	0.206967	168	Promoter (<=1kb)	1	109921427	109922562	1136	2	ENSSSCG00000004573	ENSSSCT00000005052	100
1	109923398	109924252	855	20GM_11157	2.65349	2.71651	0.187407	613	Promoter (<=1kb)	1	109921155	109923169	2015	2	ENSSSCG00000004573	ENSSSCT00000040741	-229
1	109931074	109931643	570	20GM_11158	2.80926	3.04709	0.260737	458	Promoter (<=1kb)	1	109931251	110090500	159250	1	ENSSSCG00000036431	ENSSSCT00000061270	0	VPS13C	vacuolar protein sorting 13 homolog C [Source:HGNC Symbol;Acc:HGNC:23594]
1	110434354	110434894	541	20GM_11201	2.56086	2.6801	0.166036	270	Promoter (<=1kb)	1	110433015	110435540	2526	2	ENSSSCG00000004575	ENSSSCT00000005054	646
1	110949829	110950261	433	20GM_11251	2.69842	2.78181	0.208313	134	Promoter (<=1kb)	1	110949975	110950463	489	2	ENSSSCG00000037042	ENSSSCT00000056614	202	UFC1	ubiquitin-fold modifier conjugating enzyme 1 [Source:HGNC Symbol;Acc:HGNC:26941]
1	111489724	111490027	304	20GM_11326	2.82159	3.19649	0.260737	140	Promoter (<=1kb)	1	111489764	111561911	72148	1	ENSSSCG00000004577	ENSSSCT00000005056	0	ICE2	interactor of little elongation complex ELL subunit 2 [Source:HGNC Symbol;Acc:HGNC:29885]
1	112000194	112000520	327	20GM_11376	3.43138	3.97541	0.490137	122	Promoter (<=1kb)	1	111997642	112000550	2909	2	ENSSSCG00000035244	ENSSSCT00000057347	30	FOXB1	forkhead box B1 [Source:HGNC Symbol;Acc:HGNC:3799]
1	112677500	112677778	279	20GM_11438	2.24529	2.21299	0.118948	129	Promoter (<=1kb)	1	112550736	112677732	126997	2	ENSSSCG00000004586	ENSSSCT00000036706	0	FAM81A	family with sequence similarity 81 member A [Source:HGNC Symbol;Acc:HGNC:28379]
1	112941662	112942947	1286	20GM_11480	2.22708	2.10387	0.118948	940	Promoter (<=1kb)	1	112907049	112942219	35171	2	ENSSSCG00000004588	ENSSSCT00000005069	0	CCNB2	G2/mitotic-specific cyclin-B2 [Source:RefSeq peptide;Acc:NP_001107754]
1	113060198	113060472	275	20GM_11494	2.75217	3.09062	0.260737	178	Promoter (<=1kb)	1	112962995	113059713	96719	2	ENSSSCG00000004589	ENSSSCT00000047283	-485	RNF111	ring finger protein 111 [Source:HGNC Symbol;Acc:HGNC:17384]
1	113077099	113077478	380	20GM_11496	2.25895	2.09149	0.118948	107	Promoter (<=1kb)	1	113076910	113077911	1002	1	ENSSSCG00000035260	ENSSSCT00000065260	189
1	113258454	113259491	1038	20GM_11522	2.20208	2.01154	0.118948	189	Promoter (<=1kb)	1	113172899	113258753	85855	2	ENSSSCG00000024131	ENSSSCT00000022531	0	MINDY2	MINDY lysine 48 deubiquitinase 2 [Source:HGNC Symbol;Acc:HGNC:26954]
1	113289459	113289861	403	20GM_11525	2.9267	3.35639	0.260737	132	Promoter (<=1kb)	1	113289210	113412543	123334	1	ENSSSCG00000004595	ENSSSCT00000032619	249	ADAM10	disintegrin and metalloproteinase domain-containing protein 10 precursor [Source:RefSeq peptide;Acc:NP_001124003]
1	113318453	113318766	314	20GM_11530	2.23921	2.06368	0.118948	112	Promoter (<=1kb)	1	113319160	113319551	392	1	ENSSSCG00000004594	ENSSSCT00000005075	-394
1	114266556	114267156	601	20GM_11617	3.64808	4.83391	0.746055	219	Promoter (<=1kb)	1	114258104	114266832	8729	2	ENSSSCG00000030605	ENSSSCT00000051070	0
1	114386143	114386632	490	20GM_11626	2.4402	2.40873	0.118948	95	Promoter (<=1kb)	1	114287627	114386423	98797	2	ENSSSCG00000004598	ENSSSCT00000005079	0	MYZAP	myocardial zonula adherens protein [Source:HGNC Symbol;Acc:HGNC:43444]
1	114598411	114599106	696	20GM_11649	2.91429	3.09861	0.260737	527	Promoter (<=1kb)	1	114424157	114598821	174665	2	ENSSSCG00000035038	ENSSSCT00000044055	0	CGNL1	cingulin like 1 [Source:HGNC Symbol;Acc:HGNC:25931]
1	115055226	115055577	352	20GM_11714	2.61539	2.66127	0.157271	125	Promoter (<=1kb)	1	114682305	115056217	373913	2	ENSSSCG00000004600	ENSSSCT00000005081	640	TCF12	transcription factor 12 [Source:HGNC Symbol;Acc:HGNC:11623]
1	115220396	115220730	335	20GM_11735	2.39572	2.28593	0.118948	79	Promoter (<=1kb)	1	115220486	115344622	124137	1	ENSSSCG00000026960	ENSSSCT00000054455	0	ZNF280D	zinc finger protein 280D [Source:HGNC Symbol;Acc:HGNC:25953]
1	115314451	115315578	1128	20GM_11745	2.50295	2.44083	0.118948	916	Promoter (<=1kb)	1	115316524	115345687	29164	1	ENSSSCG00000026960	ENSSSCT00000053154	-946	ZNF280D	zinc finger protein 280D [Source:HGNC Symbol;Acc:HGNC:25953]
1	115734082	115734627	546	20GM_11783	3.61432	4.39852	0.50134	302	Promoter (<=1kb)	1	115734358	115871092	136735	1	ENSSSCG00000004603	ENSSSCT00000040161	0	RFX7	regulatory factor X7 [Source:HGNC Symbol;Acc:HGNC:25777]
1	115734975	115735373	399	20GM_11784	2.33261	2.1958	0.118948	305	Promoter (<=1kb)	1	115734403	115871092	136690	1	ENSSSCG00000004603	ENSSSCT00000005084	572	RFX7	regulatory factor X7 [Source:HGNC Symbol;Acc:HGNC:25777]
1	115941646	115942224	579	20GM_11817	3.1925	3.75931	0.420916	440	Promoter (<=1kb)	1	115941942	116067393	125452	1	ENSSSCG00000037499	ENSSSCT00000024384	0	NEDD4	neural precursor cell expressed, developmentally down-regulated 4, E3 ubiquitin protein ligase [Source:HGNC Symbol;Acc:HGNC:7727]
1	116292144	116292768	625	20GM_11846	3.13489	3.5301	0.313116	493	Promoter (<=1kb)	1	116293344	116320256	26913	1	ENSSSCG00000004607	ENSSSCT00000005088	-576	PYGO1	pygopus family PHD finger 1 [Source:HGNC Symbol;Acc:HGNC:30256]
1	116340369	116340724	356	20GM_11851	2.93284	3.22995	0.260737	150	Promoter (<=1kb)	1	116340380	116340613	234	2	ENSSSCG00000032399	ENSSSCT00000053762	0
1	116519643	116519961	319	20GM_11871	3.31708	3.94786	0.490137	159	Promoter (<=1kb)	1	116492909	116519677	26769	2	ENSSSCG00000032619	ENSSSCT00000056104	0	PIGB	phosphatidylinositol glycan anchor biosynthesis class B [Source:HGNC Symbol;Acc:HGNC:8959]
1	116565190	116565664	475	20GM_11877	2.53884	2.49322	0.118948	238	Promoter (<=1kb)	1	116566614	116605286	38673	1	ENSSSCG00000004612	ENSSSCT00000038357	-950	RAB27A	Ras-related protein Rab-27A [Source:UniProtKB/Swiss-Prot;Acc:Q4LE85]
1	116611609	116612180	572	20GM_11881	3.99062	5.3728	0.894604	336	Promoter (<=1kb)	1	116612357	116631800	19444	1	ENSSSCG00000024983	ENSSSCT00000026411	-177
1	117722811	117723365	555	20GM_11943	2.61657	2.60774	0.118948	396	Promoter (<=1kb)	1	117166999	117723393	556395	2	ENSSSCG00000004614	ENSSSCT00000042947	28	UNC13C	unc-13 homolog C [Source:HGNC Symbol;Acc:HGNC:23149]
1	117945429	117946050	622	20GM_11962	3.13989	3.43671	0.260737	441	Promoter (<=1kb)	1	117945982	118159285	213304	1	ENSSSCG00000004615	ENSSSCT00000005096	0	WDR72	WD repeat domain 72 [Source:HGNC Symbol;Acc:HGNC:26790]
1	118913097	118913575	479	20GM_12010	3.09092	3.36258	0.260737	264	Promoter (<=1kb)	1	118913444	118952453	39010	1	ENSSSCG00000004616	ENSSSCT00000005097	0	ONECUT1	one cut homeobox 1 [Source:HGNC Symbol;Acc:HGNC:8138]
1	119133795	119134076	282	20GM_12041	2.26788	2.10409	0.118948	153	Promoter (<=1kb)	1	119134571	119155227	20657	1	ENSSSCG00000004620	ENSSSCT00000005100	-495	MYO5A	cAMP-regulated phosphoprotein 19 [Source:UniProtKB/Swiss-Prot;Acc:Q712U6]
1	119146747	119147200	454	20GM_12042	2.34365	2.27036	0.118948	158	Promoter (<=1kb)	1	119146871	119157166	10296	1	ENSSSCG00000004620	ENSSSCT00000038556	0	MYO5A	cAMP-regulated phosphoprotein 19 [Source:UniProtKB/Swiss-Prot;Acc:Q712U6]
1	119165309	119165814	506	20GM_12045	2.34365	2.27036	0.118948	379	Promoter (<=1kb)	1	119165818	119394725	228908	1	ENSSSCG00000004620	ENSSSCT00000005103	-4	MYO5A	cAMP-regulated phosphoprotein 19 [Source:UniProtKB/Swiss-Prot;Acc:Q712U6]
1	119597032	119597466	435	20GM_12091	2.69842	2.78181	0.208313	31	Promoter (<=1kb)	1	119597088	119599685	2598	1	ENSSSCG00000004623	ENSSSCT00000005106	0	BCL2L10	BCL2 like 10 [Source:HGNC Symbol;Acc:HGNC:993]
1	120025895	120027309	1415	20GM_12140	3.12487	3.65692	0.358534	470	Promoter (<=1kb)	1	120026338	120043127	16790	1	ENSSSCG00000004629	ENSSSCT00000005112	0	LYSMD2	LysM domain containing 2 [Source:HGNC Symbol;Acc:HGNC:28571]
1	120398924	120399403	480	20GM_12170	2.5148	2.4581	0.118948	363	Promoter (<=1kb)	1	120322342	120399190	76849	2	ENSSSCG00000004632	ENSSSCT00000005116	0	GLDN	gliomedin [Source:HGNC Symbol;Acc:HGNC:29514]
1	120477345	120477842	498	20GM_12177	2.61657	2.60774	0.118948	216	Promoter (<=1kb)	1	120477197	120556100	78904	1	ENSSSCG00000030168	ENSSSCT00000065596	148	CYP19A1	Sus scrofa cytochrome P450 19A2 (CYP19A2), mRNA. [Source:RefSeq mRNA;Acc:NM_214430]
1	120945754	120946171	418	20GM_12216	3.19114	4.29181	0.490137	316	Promoter (<=1kb)	1	120807328	120945958	138631	2	ENSSSCG00000004634	ENSSSCT00000025088	0	AP4E1	adaptor related protein complex 4 epsilon 1 subunit [Source:HGNC Symbol;Acc:HGNC:573]
1	120947552	120947848	297	20GM_12217	3.04388	3.53421	0.313116	187	Promoter (<=1kb)	1	120883425	120946698	63274	2	ENSSSCG00000004634	ENSSSCT00000005118	-854	AP4E1	adaptor related protein complex 4 epsilon 1 subunit [Source:HGNC Symbol;Acc:HGNC:573]
1	121144869	121145237	369	20GM_12238	2.90245	3.18494	0.260737	274	Promoter (<=1kb)	1	121145857	121248876	103020	1	ENSSSCG00000004636	ENSSSCT00000055327	-620	TRPM7	transient receptor potential cation channel subfamily M member 7 [Source:HGNC Symbol;Acc:HGNC:17994]
1	121256742	121257204	463	20GM_12258	2.20208	2.01154	0.118948	90	Promoter (<=1kb)	1	121258145	121258243	99	1	ENSSSCG00000020575	ENSSSCT00000022170	-941	U6	U6 spliceosomal RNA [Source:RFAM;Acc:RF00026]
1	121414033	121414971	939	20GM_12274	3.00203	3.33252	0.260737	574	Promoter (<=1kb)	1	121413727	121488229	74503	1	ENSSSCG00000004645	ENSSSCT00000040971	306	GABPB1	GA binding protein transcription factor beta subunit 1 [Source:HGNC Symbol;Acc:HGNC:4074]
1	121578354	121579240	887	20GM_12298	2.51386	2.51466	0.118948	124	Promoter (<=1kb)	1	121528925	121579121	50197	2	ENSSSCG00000004643	ENSSSCT00000005128	0	SLC27A2	very long-chain acyl-CoA synthetase [Source:RefSeq peptide;Acc:NP_001265706]
1	122138660	122139394	735	20GM_12338	2.33451	2.44783	0.118948	669	Promoter (<=1kb)	1	122119695	122139223	19529	2	ENSSSCG00000004647	ENSSSCT00000005132	0	DTWD1	DTW domain containing 1 [Source:HGNC Symbol;Acc:HGNC:30926]
1	122527435	122527813	379	20GM_12387	2.38497	2.27052	0.118948	43	Promoter (<=1kb)	1	122392465	122526981	134517	2	ENSSSCG00000004651	ENSSSCT00000042027	-454	GALK2	galactokinase 2 [Source:HGNC Symbol;Acc:HGNC:4119]
1	122630447	122630975	529	20GM_12403	3.12829	3.52028	0.313116	263	Promoter (<=1kb)	1	122630697	122631501	805	2	ENSSSCG00000037857	ENSSSCT00000049884	526
1	122725385	122725756	372	20GM_12417	3.59156	4.54394	0.587756	248	Promoter (<=1kb)	1	122725904	122871426	145523	1	ENSSSCG00000004657	ENSSSCT00000052554	-148	CEP152	centrosomal protein 152 [Source:HGNC Symbol;Acc:HGNC:29298]
1	122877164	122877468	305	20GM_12429	2.48781	2.47716	0.118948	180	Promoter (<=1kb)	1	122876239	122979842	103604	1	ENSSSCG00000004657	ENSSSCT00000029380	925	CEP152	centrosomal protein 152 [Source:HGNC Symbol;Acc:HGNC:29298]
1	123461092	123462420	1329	20GM_12497	4.12622	5.36801	0.894604	583	Promoter (<=1kb)	1	123448516	123462706	14191	2	ENSSSCG00000032141	ENSSSCT00000040068	286
1	123570019	123570293	275	20GM_12508	2.61657	2.60774	0.118948	79	Promoter (<=1kb)	1	123482562	123570375	87814	2	ENSSSCG00000004659	ENSSSCT00000046526	82	SLC12A1	solute carrier family 12 member 1 [Source:HGNC Symbol;Acc:HGNC:10910]
1	123583950	123584813	864	20GM_12510	3.13989	3.43671	0.260737	154	Promoter (<=1kb)	1	123574703	123582998	8296	2	ENSSSCG00000040204	ENSSSCT00000038272	-952	CTXN2	cortexin 2 [Source:HGNC Symbol;Acc:HGNC:31109]
1	123600767	123601260	494	20GM_12512	3.16253	3.57133	0.313116	423	Promoter (<=1kb)	1	123600872	123638236	37365	1	ENSSSCG00000004661	ENSSSCT00000040489	0	MYEF2	myelin expression factor 2 [Source:HGNC Symbol;Acc:HGNC:17940]
1	124042637	124043666	1030	20GM_12562	2.9267	3.35639	0.260737	817	Promoter (<=1kb)	1	123987531	124042687	55157	2	ENSSSCG00000004663	ENSSSCT00000065161	0	SEMA6D	semaphorin 6D [Source:HGNC Symbol;Acc:HGNC:16770]
1	125568037	125568634	598	20GM_12679	2.25895	2.09149	0.118948	208	Promoter (<=1kb)	1	125567924	125568503	580	2	ENSSSCG00000029642	ENSSSCT00000060092	0
1	126136044	126136376	333	20GM_12707	2.35024	2.27978	0.118948	314	Promoter (<=1kb)	1	126078347	126137065	58719	2	ENSSSCG00000004666	ENSSSCT00000058560	689		Sus scrofa sulfide quinone oxidoreductase (SQOR), mRNA. [Source:RefSeq mRNA;Acc:NM_001244238]
1	126137149	126137573	425	20GM_12708	2.56086	2.6801	0.166036	306	Promoter (<=1kb)	1	126078336	126137412	59077	2	ENSSSCG00000004666	ENSSSCT00000052283	0		Sus scrofa sulfide quinone oxidoreductase (SQOR), mRNA. [Source:RefSeq mRNA;Acc:NM_001244238]
1	126236559	126237651	1093	20GM_12718	2.9267	3.35639	0.260737	535	Promoter (<=1kb)	1	126236792	126268096	31305	1	ENSSSCG00000004668	ENSSSCT00000060812	0	SLC30A4	zinc transporter 4 [Source:RefSeq peptide;Acc:NP_001124444]
1	126361633	126362053	421	20GM_12730	2.92194	3.50152	0.302062	302	Promoter (<=1kb)	1	126361880	126382617	20738	1	ENSSSCG00000004672	ENSSSCT00000005158	0	GATM	Glycine amidinotransferase, mitochondrial [Source:UniProtKB/Swiss-Prot;Acc:P50441]
1	126434617	126434935	319	20GM_12738	2.53884	2.49322	0.118948	116	Promoter (<=1kb)	1	126432072	126434250	2179	2	ENSSSCG00000037540	ENSSSCT00000052470	-367
1	126509511	126510148	638	20GM_12743	3.51241	4.09857	0.490137	472	Promoter (<=1kb)	1	126482121	126510407	28287	2	ENSSSCG00000004673	ENSSSCT00000042021	259	SLC28A2	solute carrier family 28 member 2 [Source:HGNC Symbol;Acc:HGNC:11002]
1	126549491	126550276	786	20GM_12747	2.39437	2.34299	0.118948	184	Promoter (<=1kb)	1	126549081	126570655	21575	1	ENSSSCG00000004674	ENSSSCT00000005160	410
1	126700476	126700861	386	20GM_12762	3.13365	3.67022	0.366054	229	Promoter (<=1kb)	1	126658004	126700953	42950	2	ENSSSCG00000004679	ENSSSCT00000005166	92	SORD	sorbitol dehydrogenase [Source:RefSeq peptide;Acc:NP_001231091]
1	126769696	126769971	276	20GM_12770	2.37963	2.26288	0.118948	78	Promoter (<=1kb)	1	126739606	126768708	29103	2	ENSSSCG00000004680	ENSSSCT00000057802	-988	TERB2	telomere repeat binding bouquet formation protein 2 [Source:HGNC Symbol;Acc:HGNC:28520]
1	126871570	126872242	673	20GM_12778	3.50177	5.0256	0.822852	175	Promoter (<=1kb)	1	126835144	126871581	36438	2	ENSSSCG00000004687	ENSSSCT00000047804	0	B2M	Beta-2-microglobulin [Source:UniProtKB/Swiss-Prot;Acc:Q07717]
1	126902173	126902534	362	20GM_12779	3.71721	4.73761	0.71493	212	Promoter (<=1kb)	1	126901988	126999239	97252	1	ENSSSCG00000004684	ENSSSCT00000022579	185	SPG11	SPG11, spatacsin vesicle trafficking associated [Source:HGNC Symbol;Acc:HGNC:11226]
1	127019287	127019673	387	20GM_12787	2.93284	3.22995	0.260737	73	Promoter (<=1kb)	1	126999571	127019139	19569	2	ENSSSCG00000004691	ENSSSCT00000005181	-148	EIF3J	eukaryotic translation initiation factor 3 subunit J [Source:HGNC Symbol;Acc:HGNC:3270]
1	127125085	127125435	351	20GM_12799	2.44488	2.41545	0.118948	247	Promoter (<=1kb)	1	127028887	127125392	96506	2	ENSSSCG00000035827	ENSSSCT00000063792	0	CTDSPL2	CTD small phosphatase like 2 [Source:HGNC Symbol;Acc:HGNC:26936]
1	127592603	127593080	478	20GM_12853	2.48781	2.47716	0.118948	324	Promoter (<=1kb)	1	127593342	127650662	57321	1	ENSSSCG00000004694	ENSSSCT00000058863	-262	FRMD5	FERM domain containing 5 [Source:HGNC Symbol;Acc:HGNC:28214]
1	127740963	127741459	497	20GM_12872	3.09619	3.77527	0.431126	296	Promoter (<=1kb)	1	127652128	127741332	89205	2	ENSSSCG00000004695	ENSSSCT00000064642	0	WDR76	WD repeat domain 76 [Source:HGNC Symbol;Acc:HGNC:25773]
1	127766354	127766852	499	20GM_12875	2.96944	3.4213	0.260737	317	Promoter (<=1kb)	1	127766052	127766152	101	1	ENSSSCG00000018734	ENSSSCT00000020329	302
1	127813895	127814523	629	20GM_12881	2.28029	2.46964	0.118948	337	Promoter (<=1kb)	1	127786174	127814096	27923	2	ENSSSCG00000004700	ENSSSCT00000005190	0	PDIA3	Sus scrofa protein disulfide isomerase family A member 3 (PDIA3), mRNA. [Source:RefSeq mRNA;Acc:NM_001195112]
1	127858416	127858745	330	20GM_12888	2.43414	2.34116	0.118948	242	Promoter (<=1kb)	1	127848889	127858445	9557	2	ENSSSCG00000004703	ENSSSCT00000037932	0		creatine kinase U-type, mitochondrial [Source:RefSeq peptide;Acc:NP_001302567]
1	127860318	127860717	400	20GM_12889	2.75676	2.8669	0.249026	273	Promoter (<=1kb)	1	127848889	127859441	10553	2	ENSSSCG00000004703	ENSSSCT00000041897	-877		creatine kinase U-type, mitochondrial [Source:RefSeq peptide;Acc:NP_001302567]
1	127865271	127865610	340	20GM_12890	2.77764	3.42498	0.260737	186	Promoter (<=1kb)	1	127865572	127915445	49874	1	ENSSSCG00000004704	ENSSSCT00000050455	0	PPIP5K1	diphosphoinositol pentakisphosphate kinase 1 [Source:HGNC Symbol;Acc:HGNC:29023]
1	127937103	127937561	459	20GM_12896	2.90245	3.18494	0.260737	293	Promoter (<=1kb)	1	127918052	127936924	18873	2	ENSSSCG00000004705	ENSSSCT00000005196	-179	MAP1A	microtubule associated protein 1A [Source:HGNC Symbol;Acc:HGNC:6835]
1	127958403	127958985	583	20GM_12898	2.35295	2.47645	0.118948	153	Promoter (<=1kb)	1	127958495	128028549	70055	1	ENSSSCG00000031949	ENSSSCT00000055830	0	TP53BP1	tumor protein p53 binding protein 1 [Source:HGNC Symbol;Acc:HGNC:11999]
1	128126342	128126975	634	20GM_12912	2.62633	3.03126	0.260737	68	Promoter (<=1kb)	1	128089963	128125932	35970	2	ENSSSCG00000004710	ENSSSCT00000005202	-410	ADAL	adenosine deaminase like [Source:HGNC Symbol;Acc:HGNC:31853]
1	128269365	128269822	458	20GM_12927	3.29254	4.08132	0.490137	343	Promoter (<=1kb)	1	128255091	128269539	14449	2	ENSSSCG00000034771	ENSSSCT00000050583	0	CCNDBP1	cyclin D1 binding protein 1 [Source:HGNC Symbol;Acc:HGNC:1587]
1	128305102	128305515	414	20GM_12932	3.09619	3.77527	0.431126	116	Promoter (<=1kb)	1	128305321	128305392	72	1	ENSSSCG00000038590	ENSSSCT00000040969	0	ssc-mir-9838	ssc-mir-9838 [Source:miRBase;Acc:MI0031607]
1	128318330	128318662	333	20GM_12934	2.93284	3.22995	0.260737	242	Promoter (<=1kb)	1	128319311	128474302	154992	1	ENSSSCG00000004717	ENSSSCT00000046627	-649	UBR1	ubiquitin protein ligase E3 component n-recognin 1 [Source:HGNC Symbol;Acc:HGNC:16808]
1	128319448	128319923	476	20GM_12935	2.98946	3.21034	0.260737	402	Promoter (<=1kb)	1	128319311	128474302	154992	1	ENSSSCG00000004717	ENSSSCT00000046627	137	UBR1	ubiquitin protein ligase E3 component n-recognin 1 [Source:HGNC Symbol;Acc:HGNC:16808]
1	128331895	128332394	500	20GM_12938	2.27262	2.25354	0.118948	154	Promoter (<=1kb)	1	128332110	128473230	141121	1	ENSSSCG00000004717	ENSSSCT00000005209	0	UBR1	ubiquitin protein ligase E3 component n-recognin 1 [Source:HGNC Symbol;Acc:HGNC:16808]
1	128489019	128489772	754	20GM_12957	2.11745	2.02303	0.118948	24	Promoter (<=1kb)	1	128489682	128635504	145823	1	ENSSSCG00000004718	ENSSSCT00000005210	0	TTBK2	tau tubulin kinase 2 [Source:HGNC Symbol;Acc:HGNC:19141]
1	128800355	128800693	339	20GM_12988	2.44958	2.42219	0.118948	282	Promoter (<=1kb)	1	128684790	128801395	116606	2	ENSSSCG00000022039	ENSSSCT00000044190	702	STARD9	StAR related lipid transfer domain containing 9 [Source:HGNC Symbol;Acc:HGNC:19162]
1	128808184	128809851	1668	20GM_12990	2.27262	2.25354	0.118948	317	Promoter (<=1kb)	1	128684790	128808959	124170	2	ENSSSCG00000022039	ENSSSCT00000037719	0	STARD9	StAR related lipid transfer domain containing 9 [Source:HGNC Symbol;Acc:HGNC:19162]
1	129375113	129375488	376	20GM_13067	3.13365	3.67022	0.366054	107	Promoter (<=1kb)	1	129374547	129460222	85676	1	ENSSSCG00000020666	ENSSSCT00000022785	566	EHD4	EH domain containing 4 [Source:HGNC Symbol;Acc:HGNC:3245]
1	129522962	129523549	588	20GM_13091	2.71074	2.79974	0.208313	138	Promoter (<=1kb)	1	129514346	129524365	10020	2	ENSSSCG00000004737	ENSSSCT00000005233	816	PLA2G4B	cytosolic phospholipase A2 beta [Source:RefSeq peptide;Acc:NP_001191329]
1	129523952	129524395	444	20GM_13092	2.40114	2.2937	0.118948	380	Promoter (<=1kb)	1	129514346	129524365	10020	2	ENSSSCG00000004737	ENSSSCT00000005233	0	PLA2G4B	cytosolic phospholipase A2 beta [Source:RefSeq peptide;Acc:NP_001191329]
1	129587712	129588425	714	20GM_13098	3.69566	5.12782	0.822852	426	Promoter (<=1kb)	1	129533538	129588017	54480	2	ENSSSCG00000004738	ENSSSCT00000064208	0	MAPKBP1	mitogen-activated protein kinase binding protein 1 [Source:HGNC Symbol;Acc:HGNC:29536]
1	129828996	129829463	468	20GM_13123	2.55256	2.57045	0.118948	94	Promoter (<=1kb)	1	129811546	129829049	17504	2	ENSSSCG00000004744	ENSSSCT00000005243	0	TYRO3	TYRO3 protein tyrosine kinase [Source:HGNC Symbol;Acc:HGNC:12446]
1	129838134	129838963	830	20GM_13125	2.39437	2.34299	0.118948	668	Promoter (<=1kb)	1	129838332	129860971	22640	1	ENSSSCG00000004745	ENSSSCT00000038841	0	RPAP1	RNA polymerase II associated protein 1 [Source:HGNC Symbol;Acc:HGNC:24567]
1	129875348	129875914	567	20GM_13130	2.71074	2.79974	0.208313	326	Promoter (<=1kb)	1	129867642	129875639	7998	2	ENSSSCG00000004746	ENSSSCT00000005245	0	ITPKA	inositol-trisphosphate 3-kinase A [Source:HGNC Symbol;Acc:HGNC:6178]
1	129942427	129943345	919	20GM_13139	3.84617	5.14618	0.822852	431	Promoter (<=1kb)	1	129884837	129942855	58019	2	ENSSSCG00000004747	ENSSSCT00000031282	0	RTF1	RTF1 homolog, Paf1/RNA polymerase II complex component [Source:HGNC Symbol;Acc:HGNC:28996]
1	130111927	130113309	1383	20GM_13169	3.94516	5.53202	1.00505	210	Promoter (<=1kb)	1	130073548	130112268	38721	2	ENSSSCG00000004751	ENSSSCT00000044283	0	CHP1	calcineurin like EF-hand protein 1 [Source:HGNC Symbol;Acc:HGNC:17433]
1	130347151	130347796	646	20GM_13200	2.19502	2.05817	0.118948	537	Promoter (<=1kb)	1	130346296	130346434	139	1	ENSSSCG00000025155	ENSSSCT00000026863	855	U6	U6 spliceosomal RNA [Source:RFAM;Acc:RF00026]
1	130418187	130419403	1217	20GM_13218	2.51386	2.51466	0.118948	543	Promoter (<=1kb)	1	130408274	130419852	11579	2	ENSSSCG00000004757	ENSSSCT00000005256	449	VPS18	VPS18, CORVET/HOPS core subunit [Source:HGNC Symbol;Acc:HGNC:15972]
1	130419683	130419986	304	20GM_13219	2.75082	2.85821	0.249026	181	Promoter (<=1kb)	1	130408274	130419852	11579	2	ENSSSCG00000004757	ENSSSCT00000005256	0	VPS18	VPS18, CORVET/HOPS core subunit [Source:HGNC Symbol;Acc:HGNC:15972]
1	130472618	130472954	337	20GM_13224	2.27262	2.25354	0.118948	291	Promoter (<=1kb)	1	130458910	130473704	14795	2	ENSSSCG00000004759	ENSSSCT00000052253	750	SPINT1	Sus scrofa serine peptidase inhibitor, Kunitz type 1 (SPINT1), mRNA. [Source:RefSeq mRNA;Acc:NM_001244422]
1	130563202	130564142	941	20GM_13233	3.29254	4.08132	0.490137	707	Promoter (<=1kb)	1	130554978	130563562	8585	2	ENSSSCG00000032022	ENSSSCT00000039651	0	C15orf62	chromosome 15 open reading frame 62 [Source:HGNC Symbol;Acc:HGNC:34489]
1	130640017	130640496	480	20GM_13244	2.40815	2.45431	0.118948	199	Promoter (<=1kb)	1	130592419	130640284	47866	2	ENSSSCG00000004766	ENSSSCT00000005265	0	RAD51	DNA repair protein RAD51 homolog 1 [Source:RefSeq peptide;Acc:NP_001116653]
1	130691826	130692134	309	20GM_13246	2.90245	3.18494	0.260737	186	Promoter (<=1kb)	1	130652704	130691666	38963	2	ENSSSCG00000036264	ENSSSCT00000039183	-160
1	130746190	130746978	789	20GM_13249	2.75217	3.09062	0.260737	683	Promoter (<=1kb)	1	130741397	130746959	5563	2	ENSSSCG00000036700	ENSSSCT00000058642	0	RPUSD2	RNA pseudouridylate synthase domain containing 2 [Source:HGNC Symbol;Acc:HGNC:24180]
1	130753385	130753860	476	20GM_13250	3.4694	4.5502	0.592956	115	Promoter (<=1kb)	1	130753222	130764746	11525	1	ENSSSCG00000038033	ENSSSCT00000043721	163	CCDC32	coiled-coil domain containing 32 [Source:HGNC Symbol;Acc:HGNC:28295]
1	130872011	130873991	1981	20GM_13264	4.02421	5.6591	1.09084	1084	Promoter (<=1kb)	1	130849844	130873491	23648	2	ENSSSCG00000004772	ENSSSCT00000066319	0	BAHD1	bromo adjacent homology domain containing 1 [Source:HGNC Symbol;Acc:HGNC:29153]
1	130929300	130930155	856	20GM_13272	3.59789	4.37355	0.50134	720	Promoter (<=1kb)	1	130916138	130929715	13578	2	ENSSSCG00000004775	ENSSSCT00000005274	0	KNSTRN	kinetochore localized astrin/SPAG5 binding protein [Source:HGNC Symbol;Acc:HGNC:30767]
1	130991525	130992237	713	20GM_13284	2.4589	2.64045	0.139124	240	Promoter (<=1kb)	1	130991894	130992355	462	2	ENSSSCG00000037661	ENSSSCT00000057318	118	INAFM2	InaF motif containing 2 [Source:HGNC Symbol;Acc:HGNC:35165]
1	131004958	131005270	313	20GM_13289	3.03211	3.27413	0.260737	223	Promoter (<=1kb)	1	131004874	131028162	23289	1	ENSSSCG00000004779	ENSSSCT00000052016	84	PLCB2	phospholipase C beta 2 [Source:HGNC Symbol;Acc:HGNC:9055]
1	131032730	131033341	612	20GM_13295	2.73426	2.93624	0.260737	526	Promoter (<=1kb)	1	131034252	131035406	1155	1	ENSSSCG00000035682	ENSSSCT00000051211	-911	ANKRD63	ankyrin repeat domain 63 [Source:HGNC Symbol;Acc:HGNC:40027]
1	131033615	131034644	1030	20GM_13296	2.73426	2.93624	0.260737	103	Promoter (<=1kb)	1	131034252	131035406	1155	1	ENSSSCG00000035682	ENSSSCT00000051211	0	ANKRD63	ankyrin repeat domain 63 [Source:HGNC Symbol;Acc:HGNC:40027]
1	131065316	131065954	639	20GM_13306	2.2345	2.05705	0.118948	569	Promoter (<=1kb)	1	131039319	131066580	27262	2	ENSSSCG00000004781	ENSSSCT00000005280	626
1	131073249	131074364	1116	20GM_13309	3.2585	3.71488	0.400387	634	Promoter (<=1kb)	1	131037641	131075225	37585	2	ENSSSCG00000004781	ENSSSCT00000065850	861
1	131178103	131178660	558	20GM_13316	2.92194	3.50152	0.302062	294	Promoter (<=1kb)	1	131178307	131200388	22082	1	ENSSSCG00000035284	ENSSSCT00000056293	0	BMF	Bcl2 modifying factor [Source:HGNC Symbol;Acc:HGNC:24132]
1	131419130	131420135	1006	20GM_13349	2.94107	3.13832	0.260737	335	Promoter (<=1kb)	1	131419385	131420067	683	2	ENSSSCG00000004786	ENSSSCT00000005285	0
1	131745837	131746512	676	20GM_13382	3.02031	3.35967	0.260737	516	Promoter (<=1kb)	1	131728784	131746115	17332	2	ENSSSCG00000004789	ENSSSCT00000005288	0	THBS1	Sus scrofa thrombospondin 1 (THBS1), mRNA. [Source:RefSeq mRNA;Acc:NM_001244536]
1	131746868	131747166	299	20GM_13383	3.98024	5.14276	0.822852	94	Promoter (<=1kb)	1	131728784	131746115	17332	2	ENSSSCG00000004789	ENSSSCT00000005288	-753	THBS1	Sus scrofa thrombospondin 1 (THBS1), mRNA. [Source:RefSeq mRNA;Acc:NM_001244536]
1	134098220	134099013	794	20GM_13618	2.48539	2.4153	0.118948	162	Promoter (<=1kb)	1	134097392	134097627	236	1	ENSSSCG00000040129	ENSSSCT00000040288	828
1	134537888	134538696	809	20GM_13683	2.09616	2.16562	0.118948	142	Promoter (<=1kb)	1	134299828	134538109	238282	2	ENSSSCG00000026900	ENSSSCT00000061004	0	C15orf41	chromosome 15 open reading frame 41 [Source:HGNC Symbol;Acc:HGNC:26929]
1	136121432	136121714	283	20GM_13808	2.51386	2.51466	0.118948	116	Promoter (<=1kb)	1	136121111	136236356	115246	1	ENSSSCG00000004802	ENSSSCT00000040622	321	AQR	aquarius intron-binding spliceosomal factor [Source:HGNC Symbol;Acc:HGNC:29513]
1	136134754	136135145	392	20GM_13811	2.42858	2.48454	0.118948	322	Promoter (<=1kb)	1	136136087	136233846	97760	1	ENSSSCG00000004802	ENSSSCT00000005301	-942	AQR	aquarius intron-binding spliceosomal factor [Source:HGNC Symbol;Acc:HGNC:29513]
1	136525812	136526832	1021	20GM_13848	3.43125	3.97521	0.490137	508	Promoter (<=1kb)	1	136525961	136590965	65005	1	ENSSSCG00000004807	ENSSSCT00000005306	0	SCG5	neuroendocrine protein 7B2 precursor [Source:RefSeq peptide;Acc:NP_001098757]
1	136655414	136655859	446	20GM_13861	2.64249	2.70055	0.173687	166	Promoter (<=1kb)	1	136655414	136655737	324	2	ENSSSCG00000035502	ENSSSCT00000065503	0
1	137691909	137692508	600	20GM_13967	2.40815	2.45431	0.118948	430	Promoter (<=1kb)	1	137390186	137692307	302122	2	ENSSSCG00000030560	ENSSSCT00000005312	0	IGF1R	insulin-like growth factor 1 receptor precursor [Source:RefSeq peptide;Acc:NP_999337]
1	137707122	137707454	333	20GM_13971	2.50886	2.44944	0.118948	239	Promoter (<=1kb)	1	137707466	137707570	105	1	ENSSSCG00000025487	ENSSSCT00000027180	-12	U6	U6 spliceosomal RNA [Source:RFAM;Acc:RF00026]
1	137854933	137855517	585	20GM_13990	2.20208	2.01154	0.118948	202	Promoter (<=1kb)	1	137855766	137881168	25403	1	ENSSSCG00000035223	ENSSSCT00000037053	-249	SYNM	synemin [Source:HGNC Symbol;Acc:HGNC:24466]
1	137998373	137998864	492	20GM_14013	2.69232	2.87428	0.253827	309	Promoter (<=1kb)	1	137998572	138192185	193614	1	ENSSSCG00000004814	ENSSSCT00000046932	0	LRRC28	leucine rich repeat containing 28 [Source:HGNC Symbol;Acc:HGNC:28355]
1	138340164	138341248	1085	20GM_14056	2.93284	3.22995	0.260737	651	Promoter (<=1kb)	1	138341158	138511309	170152	1	ENSSSCG00000028771	ENSSSCT00000023102	0	MEF2A	myocyte-specific enhancer factor 2A isoform 2 [Source:RefSeq peptide;Acc:NP_001093168]
1	138431318	138431855	538	20GM_14065	3.18865	3.61033	0.341386	194	Promoter (<=1kb)	1	138430712	138508638	77927	1	ENSSSCG00000028771	ENSSSCT00000054655	606	MEF2A	myocyte-specific enhancer factor 2A isoform 2 [Source:RefSeq peptide;Acc:NP_001093168]
1	139189535	139190222	688	20GM_14151	2.90245	3.18494	0.260737	591	Promoter (<=1kb)	1	139168783	139191146	22364	2	ENSSSCG00000004820	ENSSSCT00000028739	924	LINS1	lines homolog 1 [Source:HGNC Symbol;Acc:HGNC:30922]
1	139191084	139191518	435	20GM_14152	2.56086	2.6801	0.166036	267	Promoter (<=1kb)	1	139168783	139191146	22364	2	ENSSSCG00000004820	ENSSSCT00000028739	0	LINS1	lines homolog 1 [Source:HGNC Symbol;Acc:HGNC:30922]
1	139491864	139493526	1663	20GM_14190	3.69165	4.51624	0.567034	284	Promoter (<=1kb)	1	139494121	139624604	130484	1	ENSSSCG00000004823	ENSSSCT00000005325	-595	LRRK1	leucine rich repeat kinase 1 [Source:HGNC Symbol;Acc:HGNC:18608]
1	139494030	139494784	755	20GM_14191	2.19502	2.05817	0.118948	72	Promoter (<=1kb)	1	139494121	139624604	130484	1	ENSSSCG00000004823	ENSSSCT00000005325	0	LRRK1	leucine rich repeat kinase 1 [Source:HGNC Symbol;Acc:HGNC:18608]
1	139506098	139506634	537	20GM_14193	3.16253	3.57133	0.313116	214	Promoter (<=1kb)	1	139506840	139623383	116544	1	ENSSSCG00000004823	ENSSSCT00000063438	-206	LRRK1	leucine rich repeat kinase 1 [Source:HGNC Symbol;Acc:HGNC:18608]
1	139557629	139558228	600	20GM_14205	2.69842	2.78181	0.208313	313	Promoter (<=1kb)	1	139558558	139624607	66050	1	ENSSSCG00000004823	ENSSSCT00000050438	-330	LRRK1	leucine rich repeat kinase 1 [Source:HGNC Symbol;Acc:HGNC:18608]
1	139803568	139804370	803	20GM_14239	2.4402	2.40873	0.118948	132	Promoter (<=1kb)	1	139730724	139804458	73735	2	ENSSSCG00000004825	ENSSSCT00000037748	88	CHSY1	Sus scrofa chondroitin sulfate synthase 1 (CHSY1), mRNA. [Source:RefSeq mRNA;Acc:NM_001244442]
1	139836356	139837087	732	20GM_14246	2.59728	2.85352	0.249026	606	Promoter (<=1kb)	1	139828791	139836953	8163	2	ENSSSCG00000004826	ENSSSCT00000005328	0	SELENOS	selenoprotein S [Source:RefSeq peptide;Acc:NP_001157585]
1	140567320	140567757	438	20GM_14298	3.6632	4.33001	0.490137	93	Promoter (<=1kb)	1	140486129	140567814	81686	2	ENSSSCG00000004827	ENSSSCT00000041626	57	GABRA5	gamma-aminobutyric acid type A receptor alpha5 subunit [Source:HGNC Symbol;Acc:HGNC:4079]
1	140676119	140676435	317	20GM_14306	3.16253	3.57133	0.313116	211	Promoter (<=1kb)	1	140676319	140907748	231430	1	ENSSSCG00000038547	ENSSSCT00000063711	0	GABRB3	gamma-aminobutyric acid type A receptor beta3 subunit [Source:HGNC Symbol;Acc:HGNC:4083]
1	141494732	141495321	590	20GM_14356	2.34365	2.27036	0.118948	95	Promoter (<=1kb)	1	141494692	141668744	174053	1	ENSSSCG00000004830	ENSSSCT00000005332	40	ATP10A	ATPase phospholipid transporting 10A (putative) [Source:HGNC Symbol;Acc:HGNC:13542]
1	141886987	141887352	366	20GM_14391	3.93065	4.88228	0.746055	223	Promoter (<=1kb)	1	141887132	141986547	99416	1	ENSSSCG00000004832	ENSSSCT00000048664	0	UBE3A	ubiquitin-protein ligase E3A isoform 1 [Source:RefSeq peptide;Acc:NP_001230110]
1	141923080	141924044	965	20GM_14394	2.82393	2.96532	0.260737	351	Promoter (<=1kb)	1	141924192	141984711	60520	1	ENSSSCG00000004832	ENSSSCT00000064743	-148	UBE3A	ubiquitin-protein ligase E3A isoform 1 [Source:RefSeq peptide;Acc:NP_001230110]
1	142030477	142030896	420	20GM_14406	2.94107	3.13832	0.260737	233	Promoter (<=1kb)	1	142031496	142031575	80	2	ENSSSCG00000019155	ENSSSCT00000020750	679	SNORD115	Small nucleolar RNA SNORD115 [Source:RFAM;Acc:RF00105]
1	142411698	142412535	838	20GM_14422	2.61657	2.60774	0.118948	234	Promoter (<=1kb)	1	142412565	142414242	1678	1	ENSSSCG00000004834	ENSSSCT00000005336	-30	NDN	necdin [Source:RefSeq peptide;Acc:NP_001116616]
1	143539486	143540129	644	20GM_14499	5.13174	7.41395	2.29591	369	Promoter (<=1kb)	1	143498691	143540563	41873	2	ENSSSCG00000026006	ENSSSCT00000032440	434	KLF13	Krueppel-like factor 13 [Source:RefSeq peptide;Acc:NP_001011505]
1	143540561	143541330	770	20GM_14500	3.39226	3.9162	0.490137	288	Promoter (<=1kb)	1	143498691	143540563	41873	2	ENSSSCG00000026006	ENSSSCT00000032440	0	KLF13	Krueppel-like factor 13 [Source:RefSeq peptide;Acc:NP_001011505]
1	143627247	143628112	866	20GM_14513	2.27262	2.25354	0.118948	570	Promoter (<=1kb)	1	143627202	143631234	4033	1	ENSSSCG00000038208	ENSSSCT00000063177	45
1	143787410	143787685	276	20GM_14529	2.25895	2.09149	0.118948	182	Promoter (<=1kb)	1	143786889	143786998	110	1	ENSSSCG00000019509	ENSSSCT00000021104	521
1	143867132	143868416	1285	20GM_14535	3.12487	3.65692	0.358534	1030	Promoter (<=1kb)	1	143867740	143918339	50600	1	ENSSSCG00000004844	ENSSSCT00000005346	0	MTMR10	myotubularin related protein 10 [Source:HGNC Symbol;Acc:HGNC:25999]
1	143992940	143993557	618	20GM_14553	2.96944	3.4213	0.260737	116	Promoter (<=1kb)	1	143993724	144026946	33223	1	ENSSSCG00000035696	ENSSSCT00000060425	-167	MCEE	methylmalonyl-CoA epimerase, mitochondrial [Source:RefSeq peptide;Acc:NP_001090940]
1	144003124	144003606	483	20GM_14554	2.37431	2.25527	0.118948	187	Promoter (<=1kb)	1	143972593	144002978	30386	2	ENSSSCG00000004847	ENSSSCT00000005348	-146	MPHOSPH10	M-phase phosphoprotein 10 [Source:HGNC Symbol;Acc:HGNC:7213]
1	144053919	144054221	303	20GM_14561	3.13989	3.43671	0.260737	165	Promoter (<=1kb)	1	144054168	144054665	498	2	ENSSSCG00000035046	ENSSSCT00000044746	444
1	144072192	144072472	281	20GM_14563	3.13989	3.43671	0.260737	177	Promoter (<=1kb)	1	144071898	144315152	243255	1	ENSSSCG00000004849	ENSSSCT00000040703	294	APBA2	amyloid beta precursor protein binding family A member 2 [Source:HGNC Symbol;Acc:HGNC:579]
1	145059645	145060079	435	20GM_14647	2.24393	2.07033	0.118948	200	Promoter (<=1kb)	1	144930375	145059649	129275	2	ENSSSCG00000004854	ENSSSCT00000063278	0	TJP1	tight junction protein 1 [Source:HGNC Symbol;Acc:HGNC:11827]
1	145203766	145204488	723	20GM_14663	2.93441	3.12844	0.260737	337	Promoter (<=1kb)	1	145203482	145204789	1308	2	ENSSSCG00000033540	ENSSSCT00000052308	301
1	145302368	145303033	666	20GM_14669	3.43125	3.97521	0.490137	519	Promoter (<=1kb)	1	145302276	145357760	55485	1	ENSSSCG00000005781	ENSSSCT00000006357	92	TARSL2	threonyl-tRNA synthetase like 2 [Source:HGNC Symbol;Acc:HGNC:24728]
1	145508852	145509315	464	20GM_14699	3.91255	4.85442	0.746055	170	Promoter (<=1kb)	1	145508659	145697008	188350	1	ENSSSCG00000005785	ENSSSCT00000044351	193	PCSK6	proprotein convertase subtilisin/kexin type 6 [Source:HGNC Symbol;Acc:HGNC:8569]
1	145810995	145812368	1374	20GM_14725	3.25137	3.7042	0.39172	313	Promoter (<=1kb)	1	145769771	145811422	41652	2	ENSSSCG00000005787	ENSSSCT00000027561	0	CTDP1	CTD phosphatase subunit 1 [Source:HGNC Symbol;Acc:HGNC:2498]
1	146274037	146274572	536	20GM_14792	3.13989	3.43671	0.260737	306	Promoter (<=1kb)	1	146256729	146273707	16979	2	ENSSSCG00000004858	ENSSSCT00000037746	-330	SALL3	spalt like transcription factor 3 [Source:HGNC Symbol;Acc:HGNC:10527]
1	147568091	147568465	375	20GM_14901	2.83649	2.98379	0.260737	295	Promoter (<=1kb)	1	147568191	147653747	85557	1	ENSSSCG00000038767	ENSSSCT00000040895	0	MBP	myelin basic protein [Source:RefSeq peptide;Acc:NP_001001546]
1	147649553	147649892	340	20GM_14913	3.13989	3.43671	0.260737	247	Promoter (<=1kb)	1	147649516	147685288	35773	1	ENSSSCG00000038767	ENSSSCT00000065860	37	MBP	myelin basic protein [Source:RefSeq peptide;Acc:NP_001001546]
1	147781334	147781717	384	20GM_14934	2.3275	2.18854	0.118948	154	Promoter (<=1kb)	1	147688520	147782061	93542	2	ENSSSCG00000023533	ENSSSCT00000048749	344	ZNF236	zinc finger protein 236 [Source:HGNC Symbol;Acc:HGNC:13028]
1	149517369	149517742	374	20GM_15135	3.29254	4.08132	0.490137	255	Promoter (<=1kb)	1	149090512	149517284	426773	2	ENSSSCG00000033971	ENSSSCT00000038557	-85	ZNF407	zinc finger protein 407 [Source:HGNC Symbol;Acc:HGNC:19904]
1	149611163	149611987	825	20GM_15144	2.4402	2.40873	0.118948	589	Promoter (<=1kb)	1	149611468	149630109	18642	1	ENSSSCG00000039486	ENSSSCT00000040640	0	FAM69C	family with sequence similarity 69 member C [Source:HGNC Symbol;Acc:HGNC:31729]
1	152689320	152689980	661	20GM_15370	3.91706	5.2575	0.822852	351	Promoter (<=1kb)	1	152689491	152833961	144471	1	ENSSSCG00000032574	ENSSSCT00000043505	0	RTTN	rotatin [Source:HGNC Symbol;Acc:HGNC:18654]
1	153393036	153393545	510	20GM_15431	2.61657	2.60774	0.118948	451	Promoter (<=1kb)	1	153042000	153393098	351099	2	ENSSSCG00000028977	ENSSSCT00000030293	0	DOK6	docking protein 6 [Source:HGNC Symbol;Acc:HGNC:28301]
1	153393959	153394706	748	20GM_15432	2.61657	2.60774	0.118948	526	Promoter (<=1kb)	1	153077313	153393098	315786	2	ENSSSCG00000028977	ENSSSCT00000065685	-861	DOK6	docking protein 6 [Source:HGNC Symbol;Acc:HGNC:28301]
1	153987330	153988706	1377	20GM_15474	2.77764	3.42498	0.260737	705	Promoter (<=1kb)	1	153988015	154032757	44743	1	ENSSSCG00000004884	ENSSSCT00000005390	0	TMX3	thioredoxin related transmembrane protein 3 [Source:HGNC Symbol;Acc:HGNC:24718]
1	154918992	154920151	1160	20GM_15543	2.12003	2.11304	0.118948	115	Promoter (<=1kb)	1	154919347	154933750	14404	1	ENSSSCG00000035941	ENSSSCT00000052578	0	DSEL	dermatan sulfate epimerase-like [Source:HGNC Symbol;Acc:HGNC:18144]
1	156435973	156436356	384	20GM_15660	2.19502	2.05817	0.118948	106	Promoter (<=1kb)	1	156295434	156435928	140495	2	ENSSSCG00000004886	ENSSSCT00000050457	-45	CDH7	cadherin 7 [Source:HGNC Symbol;Acc:HGNC:1766]
1	158233873	158234260	388	20GM_15803	3.51547	4.42652	0.512272	203	Promoter (<=1kb)	1	158233034	158270973	37940	1	ENSSSCG00000004893	ENSSSCT00000059469	839	VPS4B	vacuolar protein sorting 4 homolog B [Source:HGNC Symbol;Acc:HGNC:10895]
1	158288974	158289751	778	20GM_15810	2.90812	3.19334	0.260737	276	Promoter (<=1kb)	1	158288669	158329896	41228	1	ENSSSCG00000025744	ENSSSCT00000031522	305	KDSR	3-ketodihydrosphingosine reductase [Source:HGNC Symbol;Acc:HGNC:4021]
1	158337311	158338224	914	20GM_15816	2.26788	2.10409	0.118948	467	Promoter (<=1kb)	1	158337509	158518879	181371	1	ENSSSCG00000025744	ENSSSCT00000039416	0	KDSR	3-ketodihydrosphingosine reductase [Source:HGNC Symbol;Acc:HGNC:4021]
1	158528005	158528315	311	20GM_15841	2.24393	2.07033	0.118948	76	Promoter (<=1kb)	1	158527034	158527127	94	1	ENSSSCG00000020464	ENSSSCT00000022059	971	U6	U6 spliceosomal RNA [Source:RFAM;Acc:RF00026]
1	159021557	159021935	379	20GM_15910	2.4402	2.40873	0.118948	52	Promoter (<=1kb)	1	158962016	159022072	60057	2	ENSSSCG00000004897	ENSSSCT00000059984	137	ZCCHC2	zinc finger CCHC-type containing 2 [Source:HGNC Symbol;Acc:HGNC:22916]
1	159022338	159023495	1158	20GM_15911	3.39661	4.06826	0.490137	984	Promoter (<=1kb)	1	159022355	159093270	70916	1	ENSSSCG00000039179	ENSSSCT00000053201	0
1	159318372	159318662	291	20GM_15954	2.55366	2.66946	0.163227	130	Promoter (<=1kb)	1	159317883	159417327	99445	1	ENSSSCG00000004901	ENSSSCT00000005407	489	PIGN	phosphatidylinositol glycan anchor biosynthesis class N [Source:HGNC Symbol;Acc:HGNC:8967]
1	159530704	159531124	421	20GM_15980	2.9267	3.35639	0.260737	211	Promoter (<=1kb)	1	159530623	159601981	71359	1	ENSSSCG00000004902	ENSSSCT00000005408	81	RNF152	Sus scrofa ring finger protein 152 (RNF152), mRNA. [Source:RefSeq mRNA;Acc:NM_001244578]
1	159608832	159609151	320	20GM_15996	2.69842	2.78181	0.208313	185	Promoter (<=1kb)	1	159608921	159609251	331	2	ENSSSCG00000039147	ENSSSCT00000038559	100
1	160771516	160772758	1243	20GM_16115	2.60737	2.5941	0.118948	754	Promoter (<=1kb)	1	160772013	160774124	2112	1	ENSSSCG00000004904	ENSSSCT00000005410	0	MC4R	Sus scrofa melanocortin 4 receptor (MC4R), mRNA. [Source:RefSeq mRNA;Acc:NM_214173]
1	161320484	161320764	281	20GM_16154	2.51386	2.51466	0.118948	87	Promoter (<=1kb)	1	161320536	161551830	231295	1	ENSSSCG00000004907	ENSSSCT00000005413	0	CCBE1	collagen and calcium binding EGF domains 1 [Source:HGNC Symbol;Acc:HGNC:29426]
1	161321057	161321883	827	20GM_16155	2.93284	3.22995	0.260737	700	Promoter (<=1kb)	1	161320536	161551830	231295	1	ENSSSCG00000004907	ENSSSCT00000005413	521	CCBE1	collagen and calcium binding EGF domains 1 [Source:HGNC Symbol;Acc:HGNC:29426]
1	161606228	161606730	503	20GM_16198	2.30228	2.15275	0.118948	369	Promoter (<=1kb)	1	161606634	161631856	25223	1	ENSSSCG00000004908	ENSSSCT00000052058	0	LMAN1	lectin, mannose binding 1 [Source:HGNC Symbol;Acc:HGNC:6631]
1	161720828	161721155	328	20GM_16212	2.25895	2.09149	0.118948	230	Promoter (<=1kb)	1	161708755	161721771	13017	2	ENSSSCG00000037300	ENSSSCT00000040819	616	GRP	gastrin releasing peptide [Source:HGNC Symbol;Acc:HGNC:4605]
1	161768553	161769156	604	20GM_16216	2.53732	2.54846	0.118948	492	Promoter (<=1kb)	1	161754856	161769526	14671	2	ENSSSCG00000004912	ENSSSCT00000005420	370	SEC11C	SEC11 homolog C, signal peptidase complex subunit [Source:HGNC Symbol;Acc:HGNC:23400]
1	161864439	161864842	404	20GM_16227	2.48539	2.4153	0.118948	117	Promoter (<=1kb)	1	161791716	161865197	73482	2	ENSSSCG00000004911	ENSSSCT00000005418	355
1	161981037	161981778	742	20GM_16246	3.12829	3.52028	0.313116	179	Promoter (<=1kb)	1	161879661	161982617	102957	2	ENSSSCG00000034704	ENSSSCT00000062940	839	ZNF532	zinc finger protein 532 [Source:HGNC Symbol;Acc:HGNC:30940]
1	161982253	161983500	1248	20GM_16247	2.24868	2.07702	0.118948	704	Promoter (<=1kb)	1	161879661	161982617	102957	2	ENSSSCG00000034704	ENSSSCT00000062940	0	ZNF532	zinc finger protein 532 [Source:HGNC Symbol;Acc:HGNC:30940]
1	162144654	162145407	754	20GM_16273	4.26423	5.58159	1.04497	218	Promoter (<=1kb)	1	162076966	162144814	67849	2	ENSSSCG00000004917	ENSSSCT00000034163	0	MALT1	MALT1 paracaspase [Source:HGNC Symbol;Acc:HGNC:6819]
1	162175124	162175926	803	20GM_16275	3.4078	3.9397	0.490137	396	Promoter (<=1kb)	1	162175447	162305308	129862	1	ENSSSCG00000004918	ENSSSCT00000062871	0	ALPK2	alpha kinase 2 [Source:HGNC Symbol;Acc:HGNC:20565]
1	162185429	162185781	353	20GM_16276	2.2973	2.1457	0.118948	260	Promoter (<=1kb)	1	162185810	162366411	180602	1	ENSSSCG00000004918	ENSSSCT00000005427	-29	ALPK2	alpha kinase 2 [Source:HGNC Symbol;Acc:HGNC:20565]
1	162736303	162736856	554	20GM_16352	2.82393	2.96532	0.260737	139	Promoter (<=1kb)	1	162368385	162737492	369108	2	ENSSSCG00000004919	ENSSSCT00000053523	636	NEDD4L	neural precursor cell expressed, developmentally down-regulated 4-like, E3 ubiquitin protein ligase [Source:HGNC Symbol;Acc:HGNC:7728]
1	163000922	163001216	295	20GM_16378	2.25895	2.09149	0.118948	184	Promoter (<=1kb)	1	163000241	163065872	65632	1	ENSSSCG00000004921	ENSSSCT00000063184	681	ATP8B1	ATPase phospholipid transporting 8B1 [Source:HGNC Symbol;Acc:HGNC:3706]
1	163080243	163080530	288	20GM_16390	2.58884	2.62285	0.124445	99	Promoter (<=1kb)	1	163081140	163089489	8350	1	ENSSSCG00000004923	ENSSSCT00000064971	-610	SLC51B	solute carrier family 51 beta subunit [Source:HGNC Symbol;Acc:HGNC:29956]
1	163103211	163103777	567	20GM_16396	2.69842	2.78181	0.208313	430	Promoter (<=1kb)	1	163084039	163103463	19425	2	ENSSSCG00000038071	ENSSSCT00000037233	0	RASL12	RAS like family 12 [Source:HGNC Symbol;Acc:HGNC:30289]
1	163113918	163114379	462	20GM_16398	2.4589	2.64045	0.139124	160	Promoter (<=1kb)	1	163114483	163114589	107	2	ENSSSCG00000031515	ENSSSCT00000055712	210
1	163252287	163252608	322	20GM_16409	2.15153	2.07373	0.118948	153	Promoter (<=1kb)	1	163236864	163252388	15525	2	ENSSSCG00000004928	ENSSSCT00000005438	0	CILP	cartilage intermediate layer protein 1 [Source:RefSeq peptide;Acc:NP_001335832]
1	163264635	163265194	560	20GM_16412	2.45089	2.36534	0.118948	317	Promoter (<=1kb)	1	163173904	163266039	92136	2	ENSSSCG00000004927	ENSSSCT00000037417	845	CLPX	caseinolytic mitochondrial matrix peptidase chaperone subunit [Source:HGNC Symbol;Acc:HGNC:2088]
1	163265642	163266266	625	20GM_16413	2.25895	2.09149	0.118948	485	Promoter (<=1kb)	1	163173904	163266039	92136	2	ENSSSCG00000004927	ENSSSCT00000037417	0	CLPX	caseinolytic mitochondrial matrix peptidase chaperone subunit [Source:HGNC Symbol;Acc:HGNC:2088]
1	163518413	163518793	381	20GM_16451	2.56086	2.6801	0.166036	146	Promoter (<=1kb)	1	163446893	163517416	70524	2	ENSSSCG00000004934	ENSSSCT00000035110	-997	DPP8	dipeptidyl peptidase 8 [Source:HGNC Symbol;Acc:HGNC:16490]
1	164274678	164275403	726	20GM_16523	3.16253	3.57133	0.313116	285	Promoter (<=1kb)	1	163897018	164275368	378351	2	ENSSSCG00000004939	ENSSSCT00000005450	0	MEGF11	multiple EGF like domains 11 [Source:HGNC Symbol;Acc:HGNC:29635]
1	164369149	164369434	286	20GM_16533	3.64808	4.83391	0.746055	105	Promoter (<=1kb)	1	164351383	164369643	18261	2	ENSSSCG00000004942	ENSSSCT00000005454	209	TIPIN	TIMELESS interacting protein [Source:HGNC Symbol;Acc:HGNC:30750]
1	164382140	164382545	406	20GM_16535	3.84182	4.74577	0.71493	224	Promoter (<=1kb)	1	164381816	164469310	87495	1	ENSSSCG00000004943	ENSSSCT00000036045	324	MAP2K1	Sus scrofa mitogen-activated protein kinase kinase 1 (MAP2K1), mRNA. [Source:RefSeq mRNA;Acc:NM_001143716]
1	164474669	164475335	667	20GM_16547	3.48124	4.99036	0.822852	428	Promoter (<=1kb)	1	164467599	164475011	7413	2	ENSSSCG00000038941	ENSSSCT00000051828	0	SNAPC5	snRNA-activating protein complex subunit 5 [Source:RefSeq peptide;Acc:NP_001230607]
1	164540662	164540956	295	20GM_16552	3.09843	3.37392	0.260737	190	Promoter (<=1kb)	1	164526502	164540118	13617	2	ENSSSCG00000004947	ENSSSCT00000005459	-544	LCTL	lactase like [Source:HGNC Symbol;Acc:HGNC:15583]
1	164655892	164656207	316	20GM_16571	2.19502	2.05817	0.118948	284	Promoter (<=1kb)	1	164657086	164734703	77618	1	ENSSSCG00000004948	ENSSSCT00000005460	-879	SMAD6	SMAD family member 6 [Source:HGNC Symbol;Acc:HGNC:6772]
1	164656621	164657282	662	20GM_16572	3.16253	3.57133	0.313116	127	Promoter (<=1kb)	1	164657086	164734703	77618	1	ENSSSCG00000004948	ENSSSCT00000005460	0	SMAD6	SMAD family member 6 [Source:HGNC Symbol;Acc:HGNC:6772]
1	164997620	164997934	315	20GM_16621	4.31473	5.87927	1.21044	133	Promoter (<=1kb)	1	164998457	165124449	125993	1	ENSSSCG00000004952	ENSSSCT00000005464	-523	SMAD3	Mothers against decapentaplegic homolog 3 [Source:UniProtKB/Swiss-Prot;Acc:P84024]
1	164998788	164999239	452	20GM_16622	2.22514	2.0439	0.118948	322	Promoter (<=1kb)	1	164998457	165124449	125993	1	ENSSSCG00000004952	ENSSSCT00000005464	331	SMAD3	Mothers against decapentaplegic homolog 3 [Source:UniProtKB/Swiss-Prot;Acc:P84024]
1	165436723	165437506	784	20GM_16681	2.77552	3.12626	0.260737	49	Promoter (<=1kb)	1	165436814	165441736	4923	1	ENSSSCG00000004954	ENSSSCT00000005466	0	C15orf61	chromosome 15 open reading frame 61 [Source:HGNC Symbol;Acc:HGNC:34453]
1	165457454	165458334	881	20GM_16683	2.24529	2.21299	0.118948	848	Promoter (<=1kb)	1	165458207	165733072	274866	1	ENSSSCG00000004955	ENSSSCT00000005467	0	MAP2K5	mitogen-activated protein kinase kinase 5 [Source:HGNC Symbol;Acc:HGNC:6845]
1	165752806	165753421	616	20GM_16720	3.14816	3.54989	0.313116	107	Promoter (<=1kb)	1	165753522	165761620	8099	1	ENSSSCG00000004956	ENSSSCT00000005468	-101	SKOR1	SKI family transcriptional corepressor 1 [Source:HGNC Symbol;Acc:HGNC:21326]
1	165754258	165755077	820	20GM_16721	2.92768	3.11844	0.260737	766	Promoter (<=1kb)	1	165753522	165761620	8099	1	ENSSSCG00000004956	ENSSSCT00000005468	736	SKOR1	SKI family transcriptional corepressor 1 [Source:HGNC Symbol;Acc:HGNC:21326]
1	165956662	165957387	726	20GM_16747	3.44021	4.50363	0.556412	395	Promoter (<=1kb)	1	165957108	166087239	130132	1	ENSSSCG00000004958	ENSSSCT00000026593	0	PIAS1	protein inhibitor of activated STAT 1 [Source:HGNC Symbol;Acc:HGNC:2752]
1	166125772	166126128	357	20GM_16768	2.74194	2.9476	0.260737	309	Promoter (<=1kb)	1	166107892	166126046	18155	2	ENSSSCG00000004957	ENSSSCT00000005469	0	CLN6	Sus scrofa ceroid-lipofuscinosis, neuronal 6, late infantile, variant (CLN6), mRNA. [Source:RefSeq mRNA;Acc:NM_001243614]
1	166162205	166162478	274	20GM_16773	2.90245	3.18494	0.260737	155	Promoter (<=1kb)	1	166162545	166178075	15531	1	ENSSSCG00000022419	ENSSSCT00000031923	-67	FEM1B	fem-1 homolog B [Source:HGNC Symbol;Acc:HGNC:3649]
1	166309453	166311345	1893	20GM_16795	4.03323	5.04074	0.822852	163	Promoter (<=1kb)	1	166173135	166310797	137663	2	ENSSSCG00000004961	ENSSSCT00000005473	0	ITGA11	integrin subunit alpha 11 [Source:HGNC Symbol;Acc:HGNC:6136]
1	166465674	166466757	1084	20GM_16813	3.23722	3.683	0.375023	482	Promoter (<=1kb)	1	166466231	166611187	144957	1	ENSSSCG00000004962	ENSSSCT00000039054	0	CORO2B	coronin 2B [Source:HGNC Symbol;Acc:HGNC:2256]
1	166510105	166510384	280	20GM_16820	2.93441	3.12844	0.260737	147	Promoter (<=1kb)	1	166509523	166608363	98841	1	ENSSSCG00000004962	ENSSSCT00000005474	582	CORO2B	coronin 2B [Source:HGNC Symbol;Acc:HGNC:2256]
1	166701024	166701614	591	20GM_16844	2.59728	2.85352	0.249026	278	Promoter (<=1kb)	1	166661774	166701553	39780	2	ENSSSCG00000004963	ENSSSCT00000005475	0
1	166817834	166818312	479	20GM_16858	3.36159	3.8699	0.483168	270	Promoter (<=1kb)	1	166818174	166839715	21542	1	ENSSSCG00000032244	ENSSSCT00000057533	0	SPESP1	Sus scrofa sperm equatorial segment protein 1 (SPESP1), mRNA. [Source:RefSeq mRNA;Acc:NM_001177931]
1	167855340	167855656	317	20GM_16975	2.53732	2.54846	0.118948	197	Promoter (<=1kb)	1	167808509	167855819	47311	2	ENSSSCG00000004971	ENSSSCT00000005484	163	TLE3	transducin like enhancer of split 3 [Source:HGNC Symbol;Acc:HGNC:11839]
1	167856629	167857442	814	20GM_16976	2.93284	3.22995	0.260737	298	Promoter (<=1kb)	1	167808509	167855819	47311	2	ENSSSCG00000004971	ENSSSCT00000005484	-810	TLE3	transducin like enhancer of split 3 [Source:HGNC Symbol;Acc:HGNC:11839]
1	168402181	168402674	494	20GM_17039	2.3585	2.23269	0.118948	188	Promoter (<=1kb)	1	168353122	168401314	48193	2	ENSSSCG00000004973	ENSSSCT00000042141	-867	UACA	uveal autoantigen with coiled-coil domains and ankyrin repeats [Source:HGNC Symbol;Acc:HGNC:15947]
1	168426638	168426928	291	20GM_17043	3.35182	4.00044	0.490137	202	Promoter (<=1kb)	1	168427513	168429874	2362	1	ENSSSCG00000033617	ENSSSCT00000048834	-585
1	168442526	168442802	277	20GM_17046	2.66458	2.73261	0.201211	194	Promoter (<=1kb)	1	168355573	168442889	87317	2	ENSSSCG00000004973	ENSSSCT00000005485	87	UACA	uveal autoantigen with coiled-coil domains and ankyrin repeats [Source:HGNC Symbol;Acc:HGNC:15947]
1	168453209	168453479	271	20GM_17049	2.2119	2.16343	0.118948	69	Promoter (<=1kb)	1	168355691	168453172	97482	2	ENSSSCG00000004973	ENSSSCT00000051009	-37	UACA	uveal autoantigen with coiled-coil domains and ankyrin repeats [Source:HGNC Symbol;Acc:HGNC:15947]
1	168751281	168751574	294	20GM_17075	3.59789	4.37355	0.50134	128	Promoter (<=1kb)	1	168751485	169323953	572469	1	ENSSSCG00000004980	ENSSSCT00000005493	0	THSD4	thrombospondin type 1 domain containing 4 [Source:HGNC Symbol;Acc:HGNC:25835]
1	169126267	169127138	872	20GM_17117	3.5459	4.14971	0.490137	117	Promoter (<=1kb)	1	169126889	169323763	196875	1	ENSSSCG00000004980	ENSSSCT00000005492	0	THSD4	thrombospondin type 1 domain containing 4 [Source:HGNC Symbol;Acc:HGNC:25835]
1	169361588	169362265	678	20GM_17140	2.33261	2.1958	0.118948	162	Promoter (<=1kb)	1	169360729	169366087	5359	1	ENSSSCG00000004978	ENSSSCT00000049751	859	NR2E3	nuclear receptor subfamily 2 group E member 3 [Source:HGNC Symbol;Acc:HGNC:7974]
1	169675675	169676261	587	20GM_17176	2.40815	2.45431	0.118948	337	Promoter (<=1kb)	1	169676056	169701534	25479	1	ENSSSCG00000004985	ENSSSCT00000029560	0
1	169725235	169725631	397	20GM_17182	2.15153	2.07373	0.118948	335	Promoter (<=1kb)	1	169725366	169734003	8638	1	ENSSSCG00000022828	ENSSSCT00000022515	0	PNN	Sus scrofa pinin, desmosome associated protein (PNN), mRNA. [Source:RefSeq mRNA;Acc:NM_001244231]
1	169914719	169916583	1865	20GM_17206	4.22887	5.74524	1.13599	1309	Promoter (<=1kb)	1	169877192	169915911	38720	2	ENSSSCG00000004989	ENSSSCT00000005503	0	FBXO33	F-box protein 33 [Source:HGNC Symbol;Acc:HGNC:19833]
1	171905739	171906775	1037	20GM_17388	3.02031	3.35967	0.260737	178	Promoter (<=1kb)	1	171906198	172177720	271523	1	ENSSSCG00000004990	ENSSSCT00000059729	0	LRFN5	leucine rich repeat and fibronectin type III domain containing 5 [Source:HGNC Symbol;Acc:HGNC:20360]
1	175196789	175197403	615	20GM_17605	2.60737	2.74881	0.208313	168	Promoter (<=1kb)	1	175198145	175274305	76161	1	ENSSSCG00000027765	ENSSSCT00000025268	-742	TOGARAM1	TOG array regulator of axonemal microtubules 1 [Source:HGNC Symbol;Acc:HGNC:19959]
1	175198409	175198814	406	20GM_17606	2.73093	3.0582	0.260737	237	Promoter (<=1kb)	1	175198443	175274308	75866	1	ENSSSCG00000027765	ENSSSCT00000050100	0	TOGARAM1	TOG array regulator of axonemal microtubules 1 [Source:HGNC Symbol;Acc:HGNC:19959]
1	175285006	175285387	382	20GM_17624	2.9267	3.35639	0.260737	193	Promoter (<=1kb)	1	175285243	175317242	32000	1	ENSSSCG00000004997	ENSSSCT00000065682	0	PRPF39	pre-mRNA processing factor 39 [Source:HGNC Symbol;Acc:HGNC:20314]
1	175331231	175331540	310	20GM_17633	2.34365	2.27036	0.118948	198	Promoter (<=1kb)	1	175317561	175332454	14894	2	ENSSSCG00000021217	ENSSSCT00000060031	914	FKBP3	Sus scrofa FK506 binding protein 3 (FKBP3), mRNA. [Source:RefSeq mRNA;Acc:NM_001244157]
1	177256874	177257313	440	20GM_17770	3.13989	3.43671	0.260737	210	Promoter (<=1kb)	1	176770357	177256052	485696	2	ENSSSCG00000005002	ENSSSCT00000042405	-822	MDGA2	MAM domain containing glycosylphosphatidylinositol anchor 2 [Source:HGNC Symbol;Acc:HGNC:19835]
1	179456335	179457035	701	20GM_17922	3.07693	3.58431	0.32143	270	Promoter (<=1kb)	1	179454934	179456779	1846	2	ENSSSCG00000038507	ENSSSCT00000054553	0	RPS29	ribosomal protein S29 [Source:HGNC Symbol;Acc:HGNC:10419]
1	179461741	179462174	434	20GM_17923	2.42858	2.48454	0.118948	318	Promoter (<=1kb)	1	179462196	179474353	12158	1	ENSSSCG00000005004	ENSSSCT00000005520	-22	LRR1	leucine rich repeat protein 1 [Source:HGNC Symbol;Acc:HGNC:19742]
1	179477315	179478239	925	20GM_17924	3.51547	4.42652	0.512272	444	Promoter (<=1kb)	1	179477992	179479801	1810	1	ENSSSCG00000035611	ENSSSCT00000048702	0
1	179506799	179507185	387	20GM_17927	2.29235	2.13868	0.118948	151	Promoter (<=1kb)	1	179482505	179506330	23826	2	ENSSSCG00000005007	ENSSSCT00000005523	-469	DNAAF2	dynein axonemal assembly factor 2 [Source:HGNC Symbol;Acc:HGNC:20188]
1	179529809	179530618	810	20GM_17933	2.49987	2.8275	0.229499	202	Promoter (<=1kb)	1	179495281	179529883	34603	2	ENSSSCG00000005008	ENSSSCT00000038321	0	POLE2	DNA polymerase epsilon 2, accessory subunit [Source:HGNC Symbol;Acc:HGNC:9178]
1	179610485	179611409	925	20GM_17945	2.73426	2.93624	0.260737	771	Promoter (<=1kb)	1	179611201	179637964	26764	1	ENSSSCG00000005009	ENSSSCT00000055603	0	KLHDC2	kelch domain containing 2 [Source:HGNC Symbol;Acc:HGNC:20231]
1	179671068	179671611	544	20GM_17953	2.64249	2.70055	0.173687	116	Promoter (<=1kb)	1	179624624	179671288	46665	2	ENSSSCG00000005011	ENSSSCT00000005527	0	NEMF	nuclear export mediator factor [Source:HGNC Symbol;Acc:HGNC:10663]
1	179672970	179673536	567	20GM_17954	3.02646	3.36879	0.260737	115	Promoter (<=1kb)	1	179671804	179672102	299	2	ENSSSCG00000032708	ENSSSCT00000063271	-868	Metazoa_SRP	Metazoan signal recognition particle RNA [Source:RFAM;Acc:RF00017]
1	179686303	179687302	1000	20GM_17957	3.12487	3.65692	0.358534	601	Promoter (<=1kb)	1	179686392	179686471	80	2	ENSSSCG00000035200	ENSSSCT00000054775	0	ssc-mir-1285	ssc-mir-1285 [Source:miRBase;Acc:MI0013164]
1	179721709	179722242	534	20GM_17960	2.71074	2.79974	0.208313	296	Promoter (<=1kb)	1	179720623	179720727	105	2	ENSSSCG00000020086	ENSSSCT00000021681	-982	U6	U6 spliceosomal RNA [Source:RFAM;Acc:RF00026]
1	180015206	180015543	338	20GM_18004	3.73172	4.75995	0.720322	113	Promoter (<=1kb)	1	179907590	180015220	107631	2	ENSSSCG00000005015	ENSSSCT00000005531	0	SOS2	SOS Ras/Rho guanine nucleotide exchange factor 2 [Source:HGNC Symbol;Acc:HGNC:11188]
1	180068804	180069826	1023	20GM_18012	2.38504	2.641	0.139446	829	Promoter (<=1kb)	1	180022721	180069065	46345	2	ENSSSCG00000005016	ENSSSCT00000005532	0	L2HGDH	L-2-hydroxyglutarate dehydrogenase [Source:HGNC Symbol;Acc:HGNC:20499]
1	180298861	180299159	299	20GM_18038	2.15153	2.07373	0.118948	58	Promoter (<=1kb)	1	180299429	180408330	108902	1	ENSSSCG00000005020	ENSSSCT00000005535	-270	ATL1	atlastin GTPase 1 [Source:HGNC Symbol;Acc:HGNC:11231]
1	180434547	180434867	321	20GM_18056	3.09619	3.77527	0.431126	220	Promoter (<=1kb)	1	180395544	180434803	39260	2	ENSSSCG00000005021	ENSSSCT00000037532	0	SAV1	salvador family WW domain containing protein 1 [Source:HGNC Symbol;Acc:HGNC:17795]
1	181337770	181338300	531	20GM_18145	4.14411	5.39565	0.906466	202	Promoter (<=1kb)	1	181338525	181416840	78316	1	ENSSSCG00000005027	ENSSSCT00000066327	-225	FRMD6	FERM domain containing 6 [Source:HGNC Symbol;Acc:HGNC:19839]
1	181516006	181516368	363	20GM_18165	2.63159	2.68473	0.169653	239	Promoter (<=1kb)	1	181516174	181651967	135794	1	ENSSSCG00000028092	ENSSSCT00000029733	0	GNG2	G protein subunit gamma 2 [Source:HGNC Symbol;Acc:HGNC:4404]
1	181661719	181661994	276	20GM_18184	2.96021	3.2705	0.260737	254	Promoter (<=1kb)	1	181628834	181661800	32967	2	ENSSSCG00000035178	ENSSSCT00000062421	0
1	181955749	181956344	596	20GM_18222	2.90245	3.18494	0.260737	127	Promoter (<=1kb)	1	181955440	182006748	51309	1	ENSSSCG00000021862	ENSSSCT00000005547	309	PTGER2	prostaglandin E receptor 2 [Source:HGNC Symbol;Acc:HGNC:9594]
1	182201498	182201808	311	20GM_18255	3.07653	3.44321	0.263721	140	Promoter (<=1kb)	1	182202767	182262943	60177	1	ENSSSCG00000005036	ENSSSCT00000005552	-959	GPR137C	G protein-coupled receptor 137C [Source:HGNC Symbol;Acc:HGNC:25445]
1	182202584	182203404	821	20GM_18256	4.74621	6.80561	1.81385	453	Promoter (<=1kb)	1	182202767	182262943	60177	1	ENSSSCG00000005036	ENSSSCT00000005552	0	GPR137C	G protein-coupled receptor 137C [Source:HGNC Symbol;Acc:HGNC:25445]
1	182304813	182305099	287	20GM_18269	2.35327	2.22524	0.118948	113	Promoter (<=1kb)	1	182265268	182305253	39986	2	ENSSSCG00000005037	ENSSSCT00000059363	154	ERO1A	ERO1-like protein alpha [Source:UniProtKB/Swiss-Prot;Acc:B6CVD7]
1	182317881	182318500	620	20GM_18273	2.40815	2.45431	0.118948	513	Promoter (<=1kb)	1	182265012	182318359	53348	2	ENSSSCG00000005037	ENSSSCT00000048184	0	ERO1A	ERO1-like protein alpha [Source:UniProtKB/Swiss-Prot;Acc:B6CVD7]
1	182357842	182358193	352	20GM_18278	2.39437	2.34299	0.118948	163	Promoter (<=1kb)	1	182357673	182407782	50110	1	ENSSSCG00000005039	ENSSSCT00000041008	169	STYX	serine/threonine/tyrosine interacting protein [Source:HGNC Symbol;Acc:HGNC:11447]
1	182423162	182423656	495	20GM_18287	2.01482	2.03024	0.118948	9	Promoter (<=1kb)	1	182409855	182423362	13508	2	ENSSSCG00000005040	ENSSSCT00000051449	0		Sus scrofa glucosamine-phosphate N-acetyltransferase 1 (GNPNAT1), mRNA. [Source:RefSeq mRNA;Acc:NM_001243376]
1	182605455	182605874	420	20GM_18313	3.17428	3.89727	0.490137	367	Promoter (<=1kb)	1	182519687	182605540	85854	2	ENSSSCG00000005041	ENSSSCT00000005557	0	FERMT2	fermitin family member 2 [Source:HGNC Symbol;Acc:HGNC:15767]
1	182752689	182754277	1589	20GM_18335	4.30877	6.11342	1.37414	152	Promoter (<=1kb)	1	182667505	182754252	86748	2	ENSSSCG00000005043	ENSSSCT00000005559	0	DDHD1	DDHD domain containing 1 [Source:HGNC Symbol;Acc:HGNC:19714]
1	183419299	183419900	602	20GM_18396	2.51232	2.51244	0.118948	98	Promoter (<=1kb)	1	183413653	183419618	5966	2	ENSSSCG00000005045	ENSSSCT00000042687	0	BMP4	bone morphogenetic protein 4 precursor [Source:RefSeq peptide;Acc:NP_001094501]
1	183421503	183422294	792	20GM_18398	2.82159	3.19649	0.260737	101	Promoter (<=1kb)	1	183415993	183422839	6847	2	ENSSSCG00000005045	ENSSSCT00000005561	545	BMP4	bone morphogenetic protein 4 precursor [Source:RefSeq peptide;Acc:NP_001094501]
1	183422885	183423297	413	20GM_18399	3.82119	4.89774	0.758629	271	Promoter (<=1kb)	1	183415993	183422839	6847	2	ENSSSCG00000005045	ENSSSCT00000005561	-46	BMP4	bone morphogenetic protein 4 precursor [Source:RefSeq peptide;Acc:NP_001094501]
1	183862515	183863340	826	20GM_18456	3.45179	4.15184	0.490137	445	Promoter (<=1kb)	1	183850398	183863257	12860	2	ENSSSCG00000026294	ENSSSCT00000005565	0	GMFB	glia maturation factor beta [Source:RefSeq peptide;Acc:NP_001231390]
1	183876165	183877109	945	20GM_18458	2.56197	3.20212	0.260737	606	Promoter (<=1kb)	1	183876905	183903895	26991	1	ENSSSCG00000021451	ENSSSCT00000027967	0	CGRRF1	cell growth regulator with ring finger domain 1 [Source:HGNC Symbol;Acc:HGNC:15528]
1	184258034	184258321	288	20GM_18504	2.75217	3.09062	0.260737	188	Promoter (<=1kb)	1	184201927	184257345	55419	2	ENSSSCG00000035715	ENSSSCT00000062967	-689	GCH1	GTP cyclohydrolase 1 [Source:HGNC Symbol;Acc:HGNC:4193]
1	184401205	184401511	307	20GM_18523	2.56086	2.6801	0.166036	177	Promoter (<=1kb)	1	184401344	184416958	15615	1	ENSSSCG00000005054	ENSSSCT00000005571	0	MAPK1IP1L	mitogen-activated protein kinase 1 interacting protein 1 like [Source:HGNC Symbol;Acc:HGNC:19840]
1	184599407	184600072	666	20GM_18546	3.17428	3.89727	0.490137	387	Promoter (<=1kb)	1	184599599	184689938	90340	1	ENSSSCG00000005057	ENSSSCT00000050006	0	FBXO34	Sus scrofa F-box protein 34 (FBXO34), mRNA. [Source:RefSeq mRNA;Acc:NM_001258439]
1	184743260	184743912	653	20GM_18563	3.64808	4.83391	0.746055	245	Promoter (<=1kb)	1	184686443	184743753	57311	2	ENSSSCG00000005058	ENSSSCT00000005575	0	ATG14	autophagy related 14 [Source:HGNC Symbol;Acc:HGNC:19962]
1	184777019	184777638	620	20GM_18566	2.71074	2.79974	0.208313	62	Promoter (<=1kb)	1	184776294	184776389	96	1	ENSSSCG00000019668	ENSSSCT00000021263	725	U4	U4 spliceosomal RNA [Source:RFAM;Acc:RF00015]
1	184881664	184882416	753	20GM_18575	3.79889	4.68001	0.678736	177	Promoter (<=1kb)	1	184881790	184990677	108888	1	ENSSSCG00000005060	ENSSSCT00000054544	0	KTN1	Sus scrofa kinectin 1 (KTN1), mRNA. [Source:RefSeq mRNA;Acc:NM_001258303]
1	185820822	185821468	647	20GM_18688	3.75692	4.61583	0.632831	464	Promoter (<=1kb)	1	185821242	185883655	62414	1	ENSSSCG00000005062	ENSSSCT00000043116	0	TMEM260	transmembrane protein 260 [Source:HGNC Symbol;Acc:HGNC:20185]
1	186430035	186430324	290	20GM_18746	2.68776	2.99218	0.260737	128	Promoter (<=1kb)	1	186377519	186430101	52583	2	ENSSSCG00000005066	ENSSSCT00000005583	0	EXOC5	exocyst complex component 5 [Source:HGNC Symbol;Acc:HGNC:10696]
1	186808952	186809548	597	20GM_18769	2.61657	2.60774	0.118948	76	Promoter (<=1kb)	1	186807497	186809583	2087	2	ENSSSCG00000037967	ENSSSCT00000024504	35
1	187307381	187308030	650	20GM_18813	3.94516	5.53202	1.00505	496	Promoter (<=1kb)	1	187307659	187335044	27386	1	ENSSSCG00000022299	ENSSSCT00000030515	0	ACTR10	actin related protein 10 homolog [Source:HGNC Symbol;Acc:HGNC:17372]
1	187343638	187343964	327	20GM_18817	2.22211	2.27279	0.118948	91	Promoter (<=1kb)	1	187343131	187372193	29063	1	ENSSSCG00000005072	ENSSSCT00000005589	507	PSMA3	proteasome subunit alpha 3 [Source:HGNC Symbol;Acc:HGNC:9532]
1	187407477	187407840	364	20GM_18825	3.29458	3.76903	0.42822	106	Promoter (<=1kb)	1	187407747	187407853	107	1	ENSSSCG00000033354	ENSSSCT00000029133	0	U6	U6 spliceosomal RNA [Source:RFAM;Acc:RF00026]
1	187474939	187475342	404	20GM_18833	2.56086	2.6801	0.166036	114	Promoter (<=1kb)	1	187475007	187642492	167486	1	ENSSSCG00000005076	ENSSSCT00000051083	0	KIAA0586	KIAA0586 [Source:HGNC Symbol;Acc:HGNC:19960]
1	187503536	187504103	568	20GM_18837	2.4589	2.64045	0.139124	319	Promoter (<=1kb)	1	187481706	187504646	22941	2	ENSSSCG00000027270	ENSSSCT00000026365	543	TIMM9	translocase of inner mitochondrial membrane 9 [Source:HGNC Symbol;Acc:HGNC:11819]
1	187719142	187719800	659	20GM_18861	2.93284	3.22995	0.260737	199	Promoter (<=1kb)	1	187719489	187728421	8933	1	ENSSSCG00000031856	ENSSSCT00000043047	0	DACT1	dishevelled binding antagonist of beta catenin 1 [Source:HGNC Symbol;Acc:HGNC:17748]
1	188122479	188122844	366	20GM_18906	2.61378	2.6036	0.118948	99	Promoter (<=1kb)	1	188123585	188147923	24339	1	ENSSSCG00000005077	ENSSSCT00000005595	-741
1	188124211	188124524	314	20GM_18907	2.61657	2.60774	0.118948	273	Promoter (<=1kb)	1	188123588	188153280	29693	1	ENSSSCG00000005077	ENSSSCT00000005596	623
1	188335117	188335925	809	20GM_18933	3.09619	3.77527	0.431126	394	Promoter (<=1kb)	1	188335353	188511087	175735	1	ENSSSCG00000005078	ENSSSCT00000045882	0	DAAM1	dishevelled associated activator of morphogenesis 1 [Source:HGNC Symbol;Acc:HGNC:18142]
1	188336290	188336804	515	20GM_18934	3.02223	3.50139	0.302062	133	Promoter (<=1kb)	1	188335362	188511086	175725	1	ENSSSCG00000005078	ENSSSCT00000038913	928	DAAM1	dishevelled associated activator of morphogenesis 1 [Source:HGNC Symbol;Acc:HGNC:18142]
1	188581385	188582688	1304	20GM_18958	2.91954	3.21024	0.260737	1176	Promoter (<=1kb)	1	188580947	188582434	1488	2	ENSSSCG00000032928	ENSSSCT00000047398	0	GPR135	G protein-coupled receptor 135 [Source:HGNC Symbol;Acc:HGNC:19991]
1	188595972	188596385	414	20GM_18960	2.50246	2.49824	0.118948	86	Promoter (<=1kb)	1	188587892	188595074	7183	2	ENSSSCG00000037854	ENSSSCT00000053453	-898	L3HYPDH	trans-L-3-hydroxyproline dehydratase [Source:HGNC Symbol;Acc:HGNC:20488]
1	188737235	188737687	453	20GM_18976	2.3585	2.23269	0.118948	356	Promoter (<=1kb)	1	188737765	188738149	385	2	ENSSSCG00000039172	ENSSSCT00000038158	462	MAP1LC3B2	microtubule associated protein 1 light chain 3 beta 2 [Source:HGNC Symbol;Acc:HGNC:34390]
1	188924966	188926081	1116	20GM_18996	4.06611	5.27519	0.822852	168	Promoter (<=1kb)	1	188704263	188926054	221792	2	ENSSSCG00000025013	ENSSSCT00000022854	0	RTN1	Sus scrofa reticulon 1 (RTN1), transcript variant 1, mRNA. [Source:RefSeq mRNA;Acc:NM_001244640]
1	189248630	189248948	319	20GM_19040	3.46586	4.17317	0.490137	169	Promoter (<=1kb)	1	189249006	189296137	47132	1	ENSSSCG00000005084	ENSSSCT00000065956	-58	PPM1A	protein phosphatase, Mg2+/Mn2+ dependent 1A [Source:HGNC Symbol;Acc:HGNC:9275]
1	189250302	189251125	824	20GM_19041	2.60471	2.6458	0.143452	680	Promoter (<=1kb)	1	189249679	189291470	41792	1	ENSSSCG00000005084	ENSSSCT00000055210	623	PPM1A	protein phosphatase, Mg2+/Mn2+ dependent 1A [Source:HGNC Symbol;Acc:HGNC:9275]
1	189471464	189471948	485	20GM_19064	3.13989	3.43671	0.260737	312	Promoter (<=1kb)	1	189408195	189470616	62422	2	ENSSSCG00000005085	ENSSSCT00000061372	-848	C14orf39	chromosome 14 open reading frame 39 [Source:HGNC Symbol;Acc:HGNC:19849]
1	189624389	189624783	395	20GM_19083	2.77476	2.89322	0.260737	271	Promoter (<=1kb)	1	189619855	189624652	4798	2	ENSSSCG00000005087	ENSSSCT00000005607	0	SIX1	homeobox protein SIX1 [Source:RefSeq peptide;Acc:NP_001186647]
1	189923287	189924004	718	20GM_19113	2.15153	2.07373	0.118948	372	Promoter (<=1kb)	1	189923323	189988576	65254	1	ENSSSCG00000005092	ENSSSCT00000005612	0	SLC38A6	Sus scrofa solute carrier family 38 member 6 (SLC38A6), mRNA. [Source:RefSeq mRNA;Acc:NM_001267849]
1	190170524	190171585	1062	20GM_19151	2.40815	2.45431	0.118948	428	Promoter (<=1kb)	1	190170034	190171095	1062	2	ENSSSCG00000005094	ENSSSCT00000005615	0	TMEM30B	transmembrane protein 30B [Source:HGNC Symbol;Acc:HGNC:27254]
1	190205801	190207084	1284	20GM_19160	2.71074	2.79974	0.208313	715	Promoter (<=1kb)	1	190206099	190441946	235848	1	ENSSSCG00000005095	ENSSSCT00000005616	0	PRKCH	protein kinase C eta [Source:HGNC Symbol;Acc:HGNC:9403]
1	190625199	190625496	298	20GM_19209	2.9267	3.35639	0.260737	82	Promoter (<=1kb)	1	190625293	190674845	49553	1	ENSSSCG00000005096	ENSSSCT00000005618	0	HIF1A	hypoxia-inducible factor 1-alpha [Source:RefSeq peptide;Acc:NP_001116596]
1	190677107	190678146	1040	20GM_19220	2.8469	3.10274	0.260737	87	Promoter (<=1kb)	1	190677904	190714756	36853	1	ENSSSCG00000005097	ENSSSCT00000005619	0	SNAPC1	small nuclear RNA activating complex polypeptide 1 [Source:HGNC Symbol;Acc:HGNC:11134]
1	190686450	190686816	367	20GM_19221	2.18435	2.31167	0.118948	145	Promoter (<=1kb)	1	190686587	190714756	28170	1	ENSSSCG00000005097	ENSSSCT00000051071	0	SNAPC1	small nuclear RNA activating complex polypeptide 1 [Source:HGNC Symbol;Acc:HGNC:11134]
1	191193889	191194282	394	20GM_19260	3.60607	4.24195	0.490137	120	Promoter (<=1kb)	1	191183504	191195088	11585	2	ENSSSCG00000024867	ENSSSCT00000059007	806	ISG20	interferon stimulated exonuclease gene 20 [Source:HGNC Symbol;Acc:HGNC:6130]
1	191211536	191211989	454	20GM_19262	3.3597	4.37485	0.50134	194	Promoter (<=1kb)	1	191200631	191211879	11249	2	ENSSSCG00000005102	ENSSSCT00000005624	0	AEN	apoptosis enhancing nuclease [Source:HGNC Symbol;Acc:HGNC:25722]
1	191217901	191218484	584	20GM_19263	2.71074	2.79974	0.208313	44	Promoter (<=1kb)	1	191218565	191218648	84	2	ENSSSCG00000019811	ENSSSCT00000021406	164	ssc-mir-7-1	ssc-mir-7-1 [Source:miRBase;Acc:MI0022122]
1	191263438	191264877	1440	20GM_19266	3.18183	3.60015	0.333072	728	Promoter (<=1kb)	1	191263460	191284968	21509	1	ENSSSCG00000005103	ENSSSCT00000024154	0	DET1	de-etiolated homolog 1 (Arabidopsis) [Source:HGNC Symbol;Acc:HGNC:25477]
1	191536232	191536833	602	20GM_19293	2.39437	2.34299	0.118948	311	Promoter (<=1kb)	1	191535904	191925179	389276	1	ENSSSCG00000005106	ENSSSCT00000005628	328	NTRK3	NT-3 growth factor receptor precursor [Source:RefSeq peptide;Acc:NP_999436]
1	194504508	194505993	1486	20GM_19568	3.38984	4.058	0.490137	1300	Promoter (<=1kb)	1	194504962	194657743	152782	1	ENSSSCG00000026382	ENSSSCT00000032151	0	PPP2R5E	serine/threonine-protein phosphatase 2A 56 kDa regulatory subunit epsilon isoform [Source:RefSeq peptide;Acc:NP_001230991]
1	194843608	194843987	380	20GM_19603	2.57317	2.6002	0.118948	219	Promoter (<=1kb)	1	194759393	194844280	84888	2	ENSSSCG00000022804	ENSSSCT00000025810	293	RHOJ	rho-related GTP-binding protein RhoJ [Source:RefSeq peptide;Acc:NP_001161889]
1	194965813	194966083	271	20GM_19613	3.6632	4.33001	0.490137	138	Promoter (<=1kb)	1	194965684	195259058	293375	1	ENSSSCG00000034726	ENSSSCT00000066285	129	KCNH5	potassium voltage-gated channel subfamily H member 5 [Source:HGNC Symbol;Acc:HGNC:6254]
1	196028928	196029281	354	20GM_19695	2.45089	2.36534	0.118948	50	Promoter (<=1kb)	1	195940513	196029376	88864	2	ENSSSCG00000005122	ENSSSCT00000035816	95	TEK	TEK receptor tyrosine kinase [Source:HGNC Symbol;Acc:HGNC:11724]
1	196051795	196052194	400	20GM_19699	2.46889	2.54416	0.118948	67	Promoter (<=1kb)	1	195937653	196051957	114305	2	ENSSSCG00000005122	ENSSSCT00000033502	0	TEK	TEK receptor tyrosine kinase [Source:HGNC Symbol;Acc:HGNC:11724]
1	196173041	196173411	371	20GM_19711	2.56086	2.6801	0.166036	200	Promoter (<=1kb)	1	196086063	196173862	87800	2	ENSSSCG00000005124	ENSSSCT00000005649	451	IFT74	intraflagellar transport 74 [Source:HGNC Symbol;Acc:HGNC:21424]
1	196176151	196177346	1196	20GM_19712	3.90608	5.24027	0.822852	53	Promoter (<=1kb)	1	196176456	196219611	43156	1	ENSSSCG00000005126	ENSSSCT00000040732	0	PLAA	phospholipase A2 activating protein [Source:HGNC Symbol;Acc:HGNC:9043]
1	196228358	196228951	594	20GM_19717	2.35327	2.22524	0.118948	437	Promoter (<=1kb)	1	196229391	196276252	46862	1	ENSSSCG00000005127	ENSSSCT00000005652	-440	CAAP1	caspase activity and apoptosis inhibitor 1 [Source:HGNC Symbol;Acc:HGNC:25834]
1	196229276	196229772	497	20GM_19718	3.3074	4.29092	0.490137	371	Promoter (<=1kb)	1	196229391	196276252	46862	1	ENSSSCG00000005127	ENSSSCT00000005652	0	CAAP1	caspase activity and apoptosis inhibitor 1 [Source:HGNC Symbol;Acc:HGNC:25834]
1	197308925	197309272	348	20GM_19809	2.34365	2.27036	0.118948	133	Promoter (<=1kb)	1	197309229	197309864	636	1	ENSSSCG00000005128	ENSSSCT00000005653	0	TUSC1	tumor suppressor candidate 1 [Source:HGNC Symbol;Acc:HGNC:31010]
1	199758316	199758622	307	20GM_19954	3.13989	3.43671	0.260737	118	Promoter (<=1kb)	1	199757319	199758128	810	2	ENSSSCG00000035192	ENSSSCT00000056884	-188
1	200413461	200413973	513	20GM_19984	3.59789	4.37355	0.50134	198	Promoter (<=1kb)	1	200409659	200414361	4703	2	ENSSSCG00000005131	ENSSSCT00000005657	388	DMRTA1	DMRT like family A1 [Source:HGNC Symbol;Acc:HGNC:13826]
1	200773051	200773735	685	20GM_20012	3.52333	4.26031	0.490137	176	Promoter (<=1kb)	1	200774100	200774145	46	2	ENSSSCG00000037279	ENSSSCT00000066209	410	CDKN2B-AS_2	CDKN2B antisense RNA 1 convserved region 2 [Source:RFAM;Acc:RF02044]
1	201246791	201247083	293	20GM_20047	2.57576	2.54744	0.118948	204	Promoter (<=1kb)	1	201246072	201246611	540	2	ENSSSCG00000031529	ENSSSCT00000035019	-180		Sus scrofa interferon omega 1 (LOC100155760), mRNA. [Source:RefSeq mRNA;Acc:NM_001130238]
1	201277401	201278100	700	20GM_20050	3.08344	3.3513	0.260737	69	Promoter (<=1kb)	1	201277798	201278301	504	2	ENSSSCG00000039759	ENSSSCT00000031027	201	IFN-DELTA-8	Sus scrofa interferon-delta-8 (IFN-DELTA-8), mRNA. [Source:RefSeq mRNA;Acc:NM_001164847]
1	201291322	201291670	349	20GM_20052	2.51386	2.51466	0.118948	214	Promoter (<=1kb)	1	201290138	201290683	546	2	ENSSSCG00000039164	ENSSSCT00000051130	-639	IFN-ALPHA-1	Sus scrofa interferon-alpha-1 (IFN-ALPHA-1), mRNA. [Source:RefSeq mRNA;Acc:NM_001166311]
1	201540095	201541102	1008	20GM_20062	3.45179	4.15184	0.490137	561	Promoter (<=1kb)	1	201539997	201540458	462	2	ENSSSCG00000031022	ENSSSCT00000033577	0	IFN-DELTA-7	Sus scrofa interferon delta 7 (IFN-DELTA-7), mRNA. [Source:RefSeq mRNA;Acc:NM_001164859]
1	201642182	201642639	458	20GM_20075	2.19502	2.05817	0.118948	297	Promoter (<=1kb)	1	201642019	201642122	104	2	ENSSSCG00000032089	ENSSSCT00000065163	-60	U6	U6 spliceosomal RNA [Source:RFAM;Acc:RF00026]
1	201846495	201846799	305	20GM_20087	2.19752	2.00516	0.118948	63	Promoter (<=1kb)	1	201847567	201847670	104	1	ENSSSCG00000019900	ENSSSCT00000021495	-768	U6	U6 spliceosomal RNA [Source:RFAM;Acc:RF00026]
1	201850250	201850745	496	20GM_20088	2.25345	2.08374	0.118948	444	Promoter (<=1kb)	1	201850935	201851495	561	1	ENSSSCG00000005163	ENSSSCT00000005691	-190	IFNB1	Sus scrofa interferon beta 1 (IFNB1), mRNA. [Source:RefSeq mRNA;Acc:NM_001003923]
1	201886138	201887247	1110	20GM_20091	3.13989	3.43671	0.260737	781	Promoter (<=1kb)	1	201886332	201910664	24333	1	ENSSSCG00000005164	ENSSSCT00000040074	0	HACD4	3-hydroxyacyl-CoA dehydratase 4 [Source:HGNC Symbol;Acc:HGNC:20920]
1	202229024	202229435	412	20GM_20134	2.33261	2.1958	0.118948	262	Promoter (<=1kb)	1	201942839	202228349	285511	2	ENSSSCG00000028406	ENSSSCT00000028872	-675	FOCAD	focadhesin [Source:HGNC Symbol;Acc:HGNC:23377]
1	202258346	202259276	931	20GM_20138	2.39437	2.34299	0.118948	588	Promoter (<=1kb)	1	201939187	202258815	319629	2	ENSSSCG00000028406	ENSSSCT00000056267	0	FOCAD	focadhesin [Source:HGNC Symbol;Acc:HGNC:23377]
1	202318058	202318329	272	20GM_20144	2.69232	2.87428	0.253827	98	Promoter (<=1kb)	1	202318819	202602924	284106	1	ENSSSCG00000005166	ENSSSCT00000005694	-490	MLLT3	MLLT3, super elongation complex subunit [Source:HGNC Symbol;Acc:HGNC:7136]
1	202318737	202319736	1000	20GM_20145	3.51547	4.42652	0.512272	247	Promoter (<=1kb)	1	202318819	202602924	284106	1	ENSSSCG00000005166	ENSSSCT00000005694	0	MLLT3	MLLT3, super elongation complex subunit [Source:HGNC Symbol;Acc:HGNC:7136]
1	203414144	203415463	1320	20GM_20263	2.6814	2.75704	0.208313	548	Promoter (<=1kb)	1	203387488	203415184	27697	2	ENSSSCG00000034213	ENSSSCT00000060646	0	ACER2	alkaline ceramidase 2 [Source:HGNC Symbol;Acc:HGNC:23675]
1	203601260	203601547	288	20GM_20286	2.53732	2.54846	0.118948	263	Promoter (<=1kb)	1	203449835	203601292	151458	2	ENSSSCG00000005170	ENSSSCT00000052325	0	DENND4C	DENN domain containing 4C [Source:HGNC Symbol;Acc:HGNC:26079]
1	203682580	203683928	1349	20GM_20299	2.46889	2.54416	0.118948	823	Promoter (<=1kb)	1	203683875	203713121	29247	1	ENSSSCG00000035863	ENSSSCT00000054843	0	PLIN2	perilipin 2 [Source:HGNC Symbol;Acc:HGNC:248]
1	205697150	205698367	1218	20GM_20506	4.39005	6.50477	1.58191	699	Promoter (<=1kb)	1	205371726	205697787	326062	2	ENSSSCG00000005178	ENSSSCT00000057876	0	CNTLN	centlein [Source:HGNC Symbol;Acc:HGNC:23432]
1	205925012	205925644	633	20GM_20531	2.40815	2.45431	0.118948	329	Promoter (<=1kb)	1	205925108	206374319	449212	1	ENSSSCG00000005180	ENSSSCT00000044003	0	BNC2	basonuclin 2 [Source:HGNC Symbol;Acc:HGNC:30988]
1	207143132	207144597	1466	20GM_20662	2.71074	2.79974	0.208313	724	Promoter (<=1kb)	1	206793953	207143164	349212	2	ENSSSCG00000005182	ENSSSCT00000005713	0	CCDC171	coiled-coil domain containing 171 [Source:HGNC Symbol;Acc:HGNC:29828]
1	207251303	207251583	281	20GM_20675	3.08291	3.4527	0.263721	131	Promoter (<=1kb)	1	207213935	207252415	38481	2	ENSSSCG00000005184	ENSSSCT00000037443	832
1	207252551	207253124	574	20GM_20676	2.40815	2.45431	0.118948	503	Promoter (<=1kb)	1	207217881	207252416	34536	2	ENSSSCG00000005184	ENSSSCT00000005715	-135
1	207347357	207348781	1425	20GM_20687	4.23373	6.51566	1.58412	376	Promoter (<=1kb)	1	207347010	207491437	144428	1	ENSSSCG00000005186	ENSSSCT00000005717	347	TTC39B	tetratricopeptide repeat domain 39B [Source:HGNC Symbol;Acc:HGNC:23704]
1	208180672	208181717	1046	20GM_20790	2.34365	2.27036	0.118948	786	Promoter (<=1kb)	1	208140159	208180014	39856	2	ENSSSCG00000040228	ENSSSCT00000045941	-658
1	208182529	208182804	276	20GM_20791	2.63159	2.68473	0.169653	135	Promoter (<=1kb)	1	208182569	208421602	239034	1	ENSSSCG00000005190	ENSSSCT00000061544	0	NFIB	nuclear factor I B [Source:HGNC Symbol;Acc:HGNC:7785]
1	209235131	209235585	455	20GM_20925	2.57317	2.6002	0.118948	149	Promoter (<=1kb)	1	209234835	209349299	114465	1	ENSSSCG00000005191	ENSSSCT00000048850	296	MPDZ	multiple PDZ domain crumbs cell polarity complex component [Source:HGNC Symbol;Acc:HGNC:7208]
1	213447393	213447899	507	20GM_21279	2.93284	3.22995	0.260737	215	Promoter (<=1kb)	1	213446775	213446881	107	2	ENSSSCG00000031185	ENSSSCT00000050514	-512	U6	U6 spliceosomal RNA [Source:RFAM;Acc:RF00026]
1	213593750	213594335	586	20GM_21296	2.68705	2.76526	0.208313	171	Promoter (<=1kb)	1	213593212	214009401	416190	1	ENSSSCG00000005194	ENSSSCT00000041207	538	PTPRD	protein tyrosine phosphatase, receptor type D [Source:HGNC Symbol;Acc:HGNC:9668]
1	214446815	214447227	413	20GM_21380	2.51386	2.51466	0.118948	221	Promoter (<=1kb)	1	214448041	214453992	5952	1	ENSSSCG00000005196	ENSSSCT00000005728	-814	DMAC1	distal membrane arm assembly complex 1 [Source:HGNC Symbol;Acc:HGNC:30536]
1	215231952	215232229	278	20GM_21457	2.5148	2.4581	0.118948	44	Promoter (<=1kb)	1	215232905	215233009	105	1	ENSSSCG00000038377	ENSSSCT00000040892	-676	U6	U6 spliceosomal RNA [Source:RFAM;Acc:RF00026]
1	215507423	215507918	496	20GM_21491	2.92194	3.50152	0.302062	364	Promoter (<=1kb)	1	215071419	215507712	436294	2	ENSSSCG00000005198	ENSSSCT00000056156	0	KDM4C	lysine demethylase 4C [Source:HGNC Symbol;Acc:HGNC:17071]
1	215609105	215609579	475	20GM_21503	3.21623	3.65157	0.358534	239	Promoter (<=1kb)	1	215608416	215716694	108279	1	ENSSSCG00000005199	ENSSSCT00000005731	689	GLDC	glycine decarboxylase [Source:HGNC Symbol;Acc:HGNC:4313]
1	215660794	215661263	470	20GM_21512	2.25895	2.09149	0.118948	399	Promoter (<=1kb)	1	215656521	215661610	5090	2	ENSSSCG00000040762	ENSSSCT00000037076	347
1	215661582	215662278	697	20GM_21513	2.9267	3.35639	0.260737	394	Promoter (<=1kb)	1	215656521	215661610	5090	2	ENSSSCG00000040762	ENSSSCT00000037076	0
1	215806788	215808066	1279	20GM_21531	2.59826	2.73536	0.202804	1174	Promoter (<=1kb)	1	215730219	215807547	77329	2	ENSSSCG00000005201	ENSSSCT00000042261	0	UHRF2	ubiquitin like with PHD and ring finger domains 2 [Source:HGNC Symbol;Acc:HGNC:12557]
1	216107723	216108194	472	20GM_21553	2.19502	2.05817	0.118948	23	Promoter (<=1kb)	1	216107594	216112386	4793	1	ENSSSCG00000005204	ENSSSCT00000005736	129	RANBP6	RAN binding protein 6 [Source:HGNC Symbol;Acc:HGNC:9851]
1	216115129	216115503	375	20GM_21555	2.06688	2.02957	0.118948	97	Promoter (<=1kb)	1	216115981	216226152	110172	1	ENSSSCG00000005205	ENSSSCT00000005737	-478	KIAA2026	KIAA2026 [Source:HGNC Symbol;Acc:HGNC:23378]
1	216115857	216116404	548	20GM_21556	2.12003	2.11304	0.118948	440	Promoter (<=1kb)	1	216115981	216226152	110172	1	ENSSSCG00000005205	ENSSSCT00000005737	0	KIAA2026	KIAA2026 [Source:HGNC Symbol;Acc:HGNC:23378]
1	216494281	216494860	580	20GM_21598	2.90812	3.19334	0.260737	356	Promoter (<=1kb)	1	216384446	216494512	110067	2	ENSSSCG00000005208	ENSSSCT00000051612	0	RIC1	RIC1 homolog, RAB6A GEF complex partner 1 [Source:HGNC Symbol;Acc:HGNC:17686]
1	216495414	216496221	808	20GM_21599	2.2797	2.26404	0.118948	60	Promoter (<=1kb)	1	216382237	216494748	112512	2	ENSSSCG00000005208	ENSSSCT00000063632	-666	RIC1	RIC1 homolog, RAB6A GEF complex partner 1 [Source:HGNC Symbol;Acc:HGNC:17686]
1	216541388	216541871	484	20GM_21604	2.19502	2.05817	0.118948	83	Promoter (<=1kb)	1	216542492	216542596	105	2	ENSSSCG00000018137	ENSSSCT00000019732	725	U6	U6 spliceosomal RNA [Source:RFAM;Acc:RF00026]
1	216683350	216684541	1192	20GM_21620	2.57837	2.60772	0.118948	643	Promoter (<=1kb)	1	216660053	216682540	22488	2	ENSSSCG00000005211	ENSSSCT00000005744	-810	CD274	programmed cell death 1 ligand 1 precursor [Source:RefSeq peptide;Acc:NP_001020392]
1	216691057	216691371	315	20GM_21621	2.15153	2.07373	0.118948	132	Promoter (<=1kb)	1	216692047	216739728	47682	1	ENSSSCG00000005212	ENSSSCT00000005745	-676	PLGRKT	Sus scrofa plasminogen receptor with a C-terminal lysine (PLGRKT), mRNA. [Source:RefSeq mRNA;Acc:NM_001190217]
1	216792162	216793084	923	20GM_21634	2.27262	2.25354	0.118948	417	Promoter (<=1kb)	1	216792764	216819838	27075	1	ENSSSCG00000005214	ENSSSCT00000005747	0	INSL6	insulin like 6 [Source:HGNC Symbol;Acc:HGNC:6089]
1	216793453	216793807	355	20GM_21635	2.28741	2.13169	0.118948	260	Promoter (<=1kb)	1	216792764	216819838	27075	1	ENSSSCG00000005214	ENSSSCT00000005747	689	INSL6	insulin like 6 [Source:HGNC Symbol;Acc:HGNC:6089]
1	217001950	217002851	902	20GM_21651	2.91814	3.65771	0.358534	140	Promoter (<=1kb)	1	216848648	217002166	153519	2	ENSSSCG00000005215	ENSSSCT00000034678	0	JAK2	Tyrosine-protein kinase JAK2 [Source:UniProtKB/Swiss-Prot;Acc:O19064]
1	217237404	217238307	904	20GM_21685	3.70775	4.54079	0.587756	56	Promoter (<=1kb)	1	217237374	217261366	23993	1	ENSSSCG00000023595	ENSSSCT00000027088	30
1	217287560	217287900	341	20GM_21691	2.60537	2.86594	0.249026	172	Promoter (<=1kb)	1	217260929	217287996	27068	2	ENSSSCG00000005219	ENSSSCT00000005752	96	CDC37L1	cell division cycle 37 like 1 [Source:HGNC Symbol;Acc:HGNC:17179]
1	217629267	217629859	593	20GM_21733	2.9267	3.35639	0.260737	462	Promoter (<=1kb)	1	217629320	218114862	485543	1	ENSSSCG00000005224	ENSSSCT00000005757	0	GLIS3	GLIS family zinc finger 3 [Source:HGNC Symbol;Acc:HGNC:28510]
1	218676648	218677153	506	20GM_21864	2.93284	3.22995	0.260737	301	Promoter (<=1kb)	1	218676232	218944664	268433	1	ENSSSCG00000039823	ENSSSCT00000055417	416
1	218993851	218994135	285	20GM_21909	2.59728	2.85352	0.249026	176	Promoter (<=1kb)	1	218994151	219038510	44360	1	ENSSSCG00000005227	ENSSSCT00000005761	-16	PUM3	pumilio RNA binding family member 3 [Source:HGNC Symbol;Acc:HGNC:29676]
1	219812871	219813746	876	20GM_22001	3.2536	3.85178	0.483168	307	Promoter (<=1kb)	1	219624828	219813062	188235	2	ENSSSCG00000005232	ENSSSCT00000042433	0	SMARCA2	SWI/SNF related, matrix associated, actin dependent regulator of chromatin, subfamily a, member 2 [Source:HGNC Symbol;Acc:HGNC:11098]
1	219815586	219816539	954	20GM_22002	3.46586	4.17317	0.490137	177	Promoter (<=1kb)	1	219625250	219815480	190231	2	ENSSSCG00000005232	ENSSSCT00000056608	-106	SMARCA2	SWI/SNF related, matrix associated, actin dependent regulator of chromatin, subfamily a, member 2 [Source:HGNC Symbol;Acc:HGNC:11098]
1	220472166	220472563	398	20GM_22061	2.25895	2.09149	0.118948	115	Promoter (<=1kb)	1	220470959	220471326	368	2	ENSSSCG00000032324	ENSSSCT00000063841	-840
1	220756747	220757521	775	20GM_22088	2.48781	2.47716	0.118948	562	Promoter (<=1kb)	1	220750258	220757312	7055	2	ENSSSCG00000005233	ENSSSCT00000005767	0	DMRT2	doublesex and mab-3 related transcription factor 2 [Source:HGNC Symbol;Acc:HGNC:2935]
1	220953516	220954108	593	20GM_22106	3.34647	3.84709	0.482703	103	Promoter (<=1kb)	1	220841485	220953442	111958	2	ENSSSCG00000005236	ENSSSCT00000005770	-74	DMRT1	doublesex- and mab-3-related transcription factor 1 [Source:RefSeq peptide;Acc:NP_999276]
1	221046756	221048024	1269	20GM_22117	3.91706	5.2575	0.822852	968	Promoter (<=1kb)	1	221015045	221047564	32520	2	ENSSSCG00000005235	ENSSSCT00000005768	0	KANK1	KN motif and ankyrin repeat domains 1 [Source:HGNC Symbol;Acc:HGNC:19309]
1	221218311	221219019	709	20GM_22139	2.93284	3.22995	0.260737	520	Promoter (<=1kb)	1	221015043	221218579	203537	2	ENSSSCG00000005235	ENSSSCT00000005769	0	KANK1	KN motif and ankyrin repeat domains 1 [Source:HGNC Symbol;Acc:HGNC:19309]
1	221521232	221521832	601	20GM_22175	3.45179	4.15184	0.490137	94	Promoter (<=1kb)	1	221521421	221585155	63735	1	ENSSSCG00000005241	ENSSSCT00000005775	0
1	221634831	221635420	590	20GM_22193	3.14816	3.54989	0.313116	227	Promoter (<=1kb)	1	221634524	221836456	201933	1	ENSSSCG00000005243	ENSSSCT00000005777	307	PGM5	phosphoglucomutase 5 [Source:HGNC Symbol;Acc:HGNC:8908]
1	222038528	222039787	1260	20GM_22239	4.98243	6.92525	1.91353	443	Promoter (<=1kb)	1	222038843	222379213	340371	1	ENSSSCG00000027161	ENSSSCT00000051574	0	PIP5K1B	phosphatidylinositol-4-phosphate 5-kinase type 1 beta [Source:HGNC Symbol;Acc:HGNC:8995]
1	222412880	222413582	703	20GM_22277	2.40815	2.45431	0.118948	9	Promoter (<=1kb)	1	222412278	222455733	43456	1	ENSSSCG00000032999	ENSSSCT00000052420	602	FXN	frataxin [Source:HGNC Symbol;Acc:HGNC:3951]
1	222474723	222475841	1119	20GM_22289	2.93284	3.22995	0.260737	89	Promoter (<=1kb)	1	222474845	222616964	142120	1	ENSSSCG00000005247	ENSSSCT00000060842	0	TJP2	Sus scrofa tight junction protein 2 (TJP2), mRNA. [Source:RefSeq mRNA;Acc:NM_001206404]
1	222540872	222541363	492	20GM_22298	2.55256	2.57045	0.118948	110	Promoter (<=1kb)	1	222541789	222612986	71198	1	ENSSSCG00000005247	ENSSSCT00000062230	-426	TJP2	Sus scrofa tight junction protein 2 (TJP2), mRNA. [Source:RefSeq mRNA;Acc:NM_001206404]
1	222558970	222559293	324	20GM_22300	2.42858	2.33315	0.118948	113	Promoter (<=1kb)	1	222559371	222616964	57594	1	ENSSSCG00000005247	ENSSSCT00000042640	-78	TJP2	Sus scrofa tight junction protein 2 (TJP2), mRNA. [Source:RefSeq mRNA;Acc:NM_001206404]
1	222658184	222659001	818	20GM_22312	2.64249	2.70055	0.173687	308	Promoter (<=1kb)	1	222658739	222725645	66907	1	ENSSSCG00000005249	ENSSSCT00000005783	0	FAM189A2	family with sequence similarity 189 member A2 [Source:HGNC Symbol;Acc:HGNC:24820]
1	223540973	223541697	725	20GM_22403	2.25895	2.09149	0.118948	215	Promoter (<=1kb)	1	223541491	223547723	6233	1	ENSSSCG00000030655	ENSSSCT00000053416	0	MAMDC2	MAM domain-containing protein 2 [Source:RefSeq peptide;Acc:NP_001231912]
1	223560368	223560694	327	20GM_22407	2.64707	3.06452	0.260737	193	Promoter (<=1kb)	1	223560284	223653365	93082	1	ENSSSCG00000005255	ENSSSCT00000045213	84	SMC5	structural maintenance of chromosomes 5 [Source:HGNC Symbol;Acc:HGNC:20465]
1	223748371	223748701	331	20GM_22424	3.31708	3.94786	0.490137	141	Promoter (<=1kb)	1	223720413	223748621	28209	2	ENSSSCG00000021646	ENSSSCT00000037164	0	KLF9	Krueppel-like factor 9 [Source:UniProtKB/Swiss-Prot;Acc:P79288]
1	225041005	225041723	719	20GM_22553	2.62633	3.03126	0.260737	583	Promoter (<=1kb)	1	224961059	225041510	80452	2	ENSSSCG00000024257	ENSSSCT00000029766	0	TMEM2	transmembrane protein 2 [Source:HGNC Symbol;Acc:HGNC:11869]
1	225042166	225042654	489	20GM_22554	4.39005	6.50477	1.58191	327	Promoter (<=1kb)	1	224960877	225042311	81435	2	ENSSSCG00000024257	ENSSSCT00000056660	0	TMEM2	transmembrane protein 2 [Source:HGNC Symbol;Acc:HGNC:11869]
1	225111305	225111579	275	20GM_22567	3.16154	3.56985	0.313116	141	Promoter (<=1kb)	1	224962696	225110645	147950	2	ENSSSCG00000024257	ENSSSCT00000005795	-660	TMEM2	transmembrane protein 2 [Source:HGNC Symbol;Acc:HGNC:11869]
1	225425308	225425763	456	20GM_22597	2.45089	2.36534	0.118948	105	Promoter (<=1kb)	1	225425389	225589823	164435	1	ENSSSCG00000034919	ENSSSCT00000062433	0	GDA	guanine deaminase [Source:HGNC Symbol;Acc:HGNC:4212]
1	225951669	225952018	350	20GM_22656	2.34365	2.27036	0.118948	225	Promoter (<=1kb)	1	225951643	226111095	159453	1	ENSSSCG00000005266	ENSSSCT00000053034	26	TMC1	transmembrane channel like 1 [Source:HGNC Symbol;Acc:HGNC:16513]
1	226217365	226217700	336	20GM_22690	2.74489	2.84956	0.246787	176	Promoter (<=1kb)	1	226161373	226217339	55967	2	ENSSSCG00000028996	ENSSSCT00000027607	-26	ALDH1A1	aldehyde dehydrogenase 1 family member A1 [Source:HGNC Symbol;Acc:HGNC:402]
1	227575459	227575931	473	20GM_22803	2.58884	2.62285	0.124445	258	Promoter (<=1kb)	1	227574691	227772698	198008	1	ENSSSCG00000005268	ENSSSCT00000037918	768	RORB	RAR related orphan receptor B [Source:HGNC Symbol;Acc:HGNC:10259]
1	227962931	227963391	461	20GM_22844	3.12487	3.65692	0.358534	222	Promoter (<=1kb)	1	227837667	227963110	125444	2	ENSSSCG00000005269	ENSSSCT00000041871	0	TRPM6	transient receptor potential cation channel subfamily M member 6 [Source:HGNC Symbol;Acc:HGNC:17995]
1	228045055	228045657	603	20GM_22852	3.35182	4.00044	0.490137	243	Promoter (<=1kb)	1	228039945	228044995	5051	2	ENSSSCG00000031382	ENSSSCT00000065225	-60	C9orf40	chromosome 9 open reading frame 40 [Source:HGNC Symbol;Acc:HGNC:23433]
1	228091973	228092322	350	20GM_22859	2.49987	2.8275	0.229499	191	Promoter (<=1kb)	1	228054915	228092335	37421	2	ENSSSCG00000005271	ENSSSCT00000005806	13	CARNMT1	carnosine N-methyltransferase 1 [Source:HGNC Symbol;Acc:HGNC:23435]
1	228125330	228125668	339	20GM_22865	2.23921	2.06368	0.118948	101	Promoter (<=1kb)	1	228125659	228126577	919	2	ENSSSCG00000038743	ENSSSCT00000044657	909
1	228141228	228142403	1176	20GM_22866	2.8469	3.10274	0.260737	665	Promoter (<=1kb)	1	228141266	228196326	55061	1	ENSSSCG00000005273	ENSSSCT00000042536	0	OSTF1	Osteoclast-stimulating factor 1 [Source:UniProtKB/Swiss-Prot;Acc:Q8MJ49]
1	229335603	229336079	477	20GM_22984	2.35024	2.27978	0.118948	287	Promoter (<=1kb)	1	229331643	229336733	5091	2	ENSSSCG00000037277	ENSSSCT00000045630	654	RFK	riboflavin kinase [Source:HGNC Symbol;Acc:HGNC:30324]
1	229336597	229337463	867	20GM_22985	2.76626	3.25486	0.260737	398	Promoter (<=1kb)	1	229331643	229336733	5091	2	ENSSSCG00000037277	ENSSSCT00000045630	0	RFK	riboflavin kinase [Source:HGNC Symbol;Acc:HGNC:30324]
1	229725705	229726090	386	20GM_23033	2.39033	2.27821	0.118948	316	Promoter (<=1kb)	1	229726479	229726738	260	1	ENSSSCG00000040792	ENSSSCT00000038843	-389
1	229726919	229727200	282	20GM_23034	2.71074	2.79974	0.208313	167	Promoter (<=1kb)	1	229726479	229726738	260	1	ENSSSCG00000040792	ENSSSCT00000038843	440
1	229731171	229732071	901	20GM_23037	2.48781	2.47716	0.118948	763	Promoter (<=1kb)	1	229732522	229732932	411	1	ENSSSCG00000035916	ENSSSCT00000042028	-451	PCA3_2	Prostate cancer antigen RNA 3 conserved region 2 [Source:RFAM;Acc:RF01894]
1	229847867	229848261	395	20GM_23052	2.793	2.91993	0.260737	118	Promoter (<=1kb)	1	229768962	229849140	80179	2	ENSSSCG00000037206	ENSSSCT00000043827	879
1	229954630	229955320	691	20GM_23062	2.6814	2.75704	0.208313	212	Promoter (<=1kb)	1	229956229	229957520	1292	1	ENSSSCG00000005279	ENSSSCT00000005814	-909	FOXB2	forkhead box B2 [Source:HGNC Symbol;Acc:HGNC:23315]
1	229956278	229957231	954	20GM_23063	2.75676	2.8669	0.249026	407	Promoter (<=1kb)	1	229956229	229957520	1292	1	ENSSSCG00000005279	ENSSSCT00000005814	49	FOXB2	forkhead box B2 [Source:HGNC Symbol;Acc:HGNC:23315]
1	230069314	230069753	440	20GM_23083	2.35024	2.27978	0.118948	97	Promoter (<=1kb)	1	230069547	230109086	39540	1	ENSSSCG00000038483	ENSSSCT00000044785	0
1	230070041	230070433	393	20GM_23084	2.45429	2.42896	0.118948	267	Promoter (<=1kb)	1	230069547	230109086	39540	1	ENSSSCG00000038483	ENSSSCT00000044785	494
1	230545990	230546365	376	20GM_23136	2.96021	3.2705	0.260737	156	Promoter (<=1kb)	1	230341949	230546162	204214	2	ENSSSCG00000005284	ENSSSCT00000058701	0	GNA14	guanine nucleotide-binding protein subunit alpha-14 [Source:RefSeq peptide;Acc:NP_001090987]
1	230907452	230907738	287	20GM_23186	3.12487	3.65692	0.358534	182	Promoter (<=1kb)	1	230605256	230907674	302419	2	ENSSSCG00000033763	ENSSSCT00000057300	0	GNAQ	Guanine nucleotide-binding protein G(q) subunit alpha [Source:UniProtKB/Swiss-Prot;Acc:Q2PKF4]
1	231081034	231081840	807	20GM_23201	2.4589	2.64045	0.139124	93	Promoter (<=1kb)	1	231081100	231112996	31897	1	ENSSSCG00000005286	ENSSSCT00000058708	0	CEP78	centrosomal protein 78 [Source:HGNC Symbol;Acc:HGNC:25740]
1	231146900	231147255	356	20GM_23210	3.35401	3.85847	0.483168	221	Promoter (<=1kb)	1	231146345	231171361	25017	1	ENSSSCG00000005287	ENSSSCT00000005824	555	PSAT1	phosphoserine aminotransferase 1 [Source:HGNC Symbol;Acc:HGNC:19129]
1	232344431	232344915	485	20GM_23331	2.25895	2.09149	0.118948	19	Promoter (<=1kb)	1	232344331	232503164	158834	1	ENSSSCG00000005288	ENSSSCT00000064792	100	TLE4	transducin like enhancer of split 4 [Source:HGNC Symbol;Acc:HGNC:11840]
1	232490503	232491219	717	20GM_23343	2.739	2.84095	0.239786	431	Promoter (<=1kb)	1	232489748	232489888	141	1	ENSSSCG00000019939	ENSSSCT00000021534	755	SNORA67	Small nucleolar RNA SNORA67 [Source:RFAM;Acc:RF00272]
1	233024881	233025396	516	20GM_23407	3.12487	3.65692	0.358534	350	Promoter (<=1kb)	1	233025365	233336379	311015	1	ENSSSCG00000033972	ENSSSCT00000046143	0
1	234370729	234371042	314	20GM_23543	2.28029	2.46964	0.118948	215	Promoter (<=1kb)	1	234370947	234581120	210174	1	ENSSSCG00000037497	ENSSSCT00000052100	0
1	234371660	234371990	331	20GM_23544	2.56798	2.59271	0.118948	258	Promoter (<=1kb)	1	234370947	234581120	210174	1	ENSSSCG00000037497	ENSSSCT00000052100	713
1	235758155	235758462	308	20GM_23688	3.35182	4.00044	0.490137	136	Promoter (<=1kb)	1	235757797	235783052	25256	1	ENSSSCG00000005296	ENSSSCT00000061314	358	PHF24	PHD finger protein 24 [Source:HGNC Symbol;Acc:HGNC:29180]
1	235789939	235790235	297	20GM_23692	2.2119	2.16343	0.118948	61	Promoter (<=1kb)	1	235790520	235798614	8095	1	ENSSSCG00000005297	ENSSSCT00000057370	-285	DNAJB5	DnaJ heat shock protein family (Hsp40) member B5 [Source:HGNC Symbol;Acc:HGNC:14887]
1	235791404	235791824	421	20GM_23693	2.35458	2.286	0.118948	136	Promoter (<=1kb)	1	235790758	235798292	7535	1	ENSSSCG00000005297	ENSSSCT00000051952	646	DNAJB5	DnaJ heat shock protein family (Hsp40) member B5 [Source:HGNC Symbol;Acc:HGNC:14887]
1	236265284	236266101	818	20GM_23751	2.76626	3.25486	0.260737	624	Promoter (<=1kb)	1	236265931	236324125	58195	1	ENSSSCG00000005308	ENSSSCT00000050199	0	RUSC2	RUN and SH3 domain containing 2 [Source:HGNC Symbol;Acc:HGNC:23625]
1	236284707	236284995	289	20GM_23752	2.42166	2.38212	0.118948	183	Promoter (<=1kb)	1	236284942	236322496	37555	1	ENSSSCG00000005308	ENSSSCT00000048262	0	RUSC2	RUN and SH3 domain containing 2 [Source:HGNC Symbol;Acc:HGNC:23625]
1	236340965	236341483	519	20GM_23763	3.12487	3.65692	0.358534	343	Promoter (<=1kb)	1	236341179	236345967	4789	1	ENSSSCG00000005310	ENSSSCT00000005848	0	TESK1	testis-specific kinase 1 [Source:HGNC Symbol;Acc:HGNC:11731]
1	236352044	236352945	902	20GM_23765	3.18183	3.60015	0.333072	279	Promoter (<=1kb)	1	236345903	236353559	7657	2	ENSSSCG00000005311	ENSSSCT00000005849	614	CD72	Sus scrofa CD72 molecule (CD72), mRNA. [Source:RefSeq mRNA;Acc:NM_001097493]
1	236373096	236373776	681	20GM_23766	2.46378	2.44259	0.118948	94	Promoter (<=1kb)	1	236370773	236373222	2450	2	ENSSSCG00000005312	ENSSSCT00000005850	0	SIT1	signaling threshold regulating transmembrane adaptor 1 [Source:HGNC Symbol;Acc:HGNC:17710]
1	236380485	236381083	599	20GM_23767	3.65837	4.85018	0.746055	313	Promoter (<=1kb)	1	236380019	236380276	258	2	ENSSSCG00000018700	ENSSSCT00000020295	-209	RNase_MRP	RNase MRP [Source:RFAM;Acc:RF00030]
1	236387417	236387865	449	20GM_23768	2.4589	2.64045	0.139124	354	Promoter (<=1kb)	1	236383926	236387634	3709	2	ENSSSCG00000005314	ENSSSCT00000050068	0	ARHGEF39	rho guanine nucleotide exchange factor 39 [Source:RefSeq peptide;Acc:NP_001182615]
1	236468086	236468923	838	20GM_23778	3.59789	4.37355	0.50134	348	Promoter (<=1kb)	1	236455240	236468213	12974	2	ENSSSCG00000005319	ENSSSCT00000005858	0	GBA2	non-lysosomal glucosylceramidase [Source:RefSeq peptide;Acc:NP_001245314]
1	236534130	236534411	282	20GM_23787	3.2536	3.85178	0.483168	153	Promoter (<=1kb)	1	236527412	236534436	7025	2	ENSSSCG00000025842	ENSSSCT00000042735	25	SPAG8	sperm associated antigen 8 [Source:HGNC Symbol;Acc:HGNC:14105]
1	236549969	236551487	1519	20GM_23790	5.4467	8.50555	3.22367	1246	Promoter (<=1kb)	1	236550823	236583633	32811	1	ENSSSCG00000005325	ENSSSCT00000005864	0
1	236675210	236675806	597	20GM_23800	2.37963	2.26288	0.118948	134	Promoter (<=1kb)	1	236675858	236676277	420	1	ENSSSCG00000035872	ENSSSCT00000063682	-52	SPAAR	small regulatory polypeptide of amino acid response [Source:HGNC Symbol;Acc:HGNC:27244]
1	236919543	236920083	541	20GM_23834	3.7708	4.82014	0.746055	281	Promoter (<=1kb)	1	236919967	236947125	27159	1	ENSSSCG00000031236	ENSSSCT00000062232	0	GLIPR2	GLI pathogenesis related 2 [Source:HGNC Symbol;Acc:HGNC:18007]
1	236971488	236971758	271	20GM_23843	2.38504	2.641	0.139446	101	Promoter (<=1kb)	1	236971230	236994860	23631	1	ENSSSCG00000037131	ENSSSCT00000045598	258	CLTA	clathrin light chain A [Source:HGNC Symbol;Acc:HGNC:2090]
1	237239877	237240633	757	20GM_23885	4.49737	6.16435	1.39808	348	Promoter (<=1kb)	1	237114356	237240342	125987	2	ENSSSCG00000005343	ENSSSCT00000042863	0	RNF38	ring finger protein 38 [Source:HGNC Symbol;Acc:HGNC:18052]
1	237784980	237785501	522	20GM_23942	2.50295	2.44083	0.118948	368	Promoter (<=1kb)	1	237575059	237785158	210100	2	ENSSSCG00000036086	ENSSSCT00000038057	0	PAX5	paired box 5 [Source:HGNC Symbol;Acc:HGNC:8619]
1	237820335	237820675	341	20GM_23947	3.90806	5.71219	1.11434	151	Promoter (<=1kb)	1	237820363	238069534	249172	1	ENSSSCG00000005346	ENSSSCT00000005885	0	ZCCHC7	zinc finger CCHC-type containing 7 [Source:HGNC Symbol;Acc:HGNC:26209]
1	238168086	238168450	365	20GM_23997	2.22049	2.03736	0.118948	207	Promoter (<=1kb)	1	238167207	238167317	111	1	ENSSSCG00000020185	ENSSSCT00000021780	879	U6	U6 spliceosomal RNA [Source:RFAM;Acc:RF00026]
1	238308301	238309148	848	20GM_24015	2.56086	2.6801	0.166036	46	Promoter (<=1kb)	1	238232858	238308626	75769	2	ENSSSCG00000005350	ENSSSCT00000028359	0	FBXO10	F-box protein 10 [Source:HGNC Symbol;Acc:HGNC:13589]
1	238395327	238395665	339	20GM_24024	2.3429	2.21045	0.118948	178	Promoter (<=1kb)	1	238396262	238511710	115449	1	ENSSSCG00000005352	ENSSSCT00000058536	-597	FRMPD1	FERM and PDZ domain containing 1 [Source:HGNC Symbol;Acc:HGNC:29159]
1	238397007	238397304	298	20GM_24025	2.75217	3.09062	0.260737	126	Promoter (<=1kb)	1	238396262	238511710	115449	1	ENSSSCG00000005352	ENSSSCT00000058536	745	FRMPD1	FERM and PDZ domain containing 1 [Source:HGNC Symbol;Acc:HGNC:29159]
1	238401517	238402017	501	20GM_24026	2.88136	3.04991	0.260737	156	Promoter (<=1kb)	1	238401651	238511715	110065	1	ENSSSCG00000005352	ENSSSCT00000005892	0	FRMPD1	FERM and PDZ domain containing 1 [Source:HGNC Symbol;Acc:HGNC:29159]
1	238567487	238568402	916	20GM_24043	2.97204	3.28804	0.260737	125	Promoter (<=1kb)	1	238567589	238628415	60827	1	ENSSSCG00000005356	ENSSSCT00000005896	0	DCAF10	DDB1 and CUL4 associated factor 10 [Source:HGNC Symbol;Acc:HGNC:23686]
1	238825692	238826497	806	20GM_24087	3.25137	3.7042	0.39172	424	Promoter (<=1kb)	1	238680810	238826387	145578	2	ENSSSCG00000005358	ENSSSCT00000005898	0	SHB	SH2 domain containing adaptor protein B [Source:HGNC Symbol;Acc:HGNC:10838]
1	239109396	239110410	1015	20GM_24114	3.52333	4.26031	0.490137	156	Promoter (<=1kb)	1	239109809	239114730	4922	1	ENSSSCG00000005361	ENSSSCT00000005901	0	ALDH1B1	aldehyde dehydrogenase 1 family member B1 [Source:HGNC Symbol;Acc:HGNC:407]
1	239135524	239135964	441	20GM_24118	3.076	3.34009	0.260737	410	Promoter (<=1kb)	1	239118908	239136411	17504	2	ENSSSCG00000005360	ENSSSCT00000005900	447	IGFBPL1	insulin like growth factor binding protein like 1 [Source:HGNC Symbol;Acc:HGNC:20081]
1	239137049	239137416	368	20GM_24119	2.45089	2.36534	0.118948	74	Promoter (<=1kb)	1	239118908	239136411	17504	2	ENSSSCG00000005360	ENSSSCT00000005900	-638	IGFBPL1	insulin like growth factor binding protein like 1 [Source:HGNC Symbol;Acc:HGNC:20081]
1	239209630	239210132	503	20GM_24126	2.8469	3.10274	0.260737	247	Promoter (<=1kb)	1	239209387	239251317	41931	1	ENSSSCG00000025655	ENSSSCT00000027712	243	CCDC180	coiled-coil domain containing 180 [Source:HGNC Symbol;Acc:HGNC:29303]
1	239281894	239282339	446	20GM_24138	2.64249	2.70055	0.173687	328	Promoter (<=1kb)	1	239281648	239368567	86920	1	ENSSSCG00000005364	ENSSSCT00000062141	246	TDRD7	tudor domain containing 7 [Source:HGNC Symbol;Acc:HGNC:30831]
1	239374996	239375271	276	20GM_24153	2.74489	2.84956	0.246787	87	Promoter (<=1kb)	1	239375160	239467763	92604	1	ENSSSCG00000023010	ENSSSCT00000037726	0	TMOD1	tropomodulin 1 [Source:HGNC Symbol;Acc:HGNC:11871]
1	239375629	239376068	440	20GM_24154	2.33774	2.20311	0.118948	74	Promoter (<=1kb)	1	239375476	239467763	92288	1	ENSSSCG00000023010	ENSSSCT00000044755	153	TMOD1	tropomodulin 1 [Source:HGNC Symbol;Acc:HGNC:11871]
1	239727865	239728309	445	20GM_24192	2.58202	2.55666	0.118948	355	Promoter (<=1kb)	1	239727855	239728976	1122	1	ENSSSCG00000005369	ENSSSCT00000005909	10	FOXE1	forkhead box E1 [Source:HGNC Symbol;Acc:HGNC:3806]
1	239786334	239786787	454	20GM_24203	2.62633	3.03126	0.260737	249	Promoter (<=1kb)	1	239768203	239786904	18702	2	ENSSSCG00000005370	ENSSSCT00000005910	117	TRMO	Sus scrofa tRNA methyltransferase O (TRMO), mRNA. [Source:RefSeq mRNA;Acc:NM_001243624]
1	239842128	239843210	1083	20GM_24213	3.55278	4.30502	0.490137	173	Promoter (<=1kb)	1	239842418	239866672	24255	1	ENSSSCG00000005373	ENSSSCT00000054395	0	NANS	sialic acid synthase [Source:RefSeq peptide;Acc:NP_001172068]
1	239881541	239882128	588	20GM_24217	2.49987	2.8275	0.229499	380	Promoter (<=1kb)	1	239881894	239911409	29516	1	ENSSSCG00000005373	ENSSSCT00000045745	0	NANS	sialic acid synthase [Source:RefSeq peptide;Acc:NP_001172068]
1	240000683	240001282	600	20GM_24232	3.18183	3.60015	0.333072	119	Promoter (<=1kb)	1	239947301	240000961	53661	2	ENSSSCG00000005375	ENSSSCT00000005915	0	CORO2A	coronin 2A [Source:HGNC Symbol;Acc:HGNC:2255]
1	240583895	240585335	1441	20GM_24287	4.8699	8.18855	2.95969	664	Promoter (<=1kb)	1	240527611	240584918	57308	2	ENSSSCG00000005378	ENSSSCT00000005918	0	ANKS6	ankyrin repeat and sterile alpha motif domain containing 6 [Source:HGNC Symbol;Acc:HGNC:26724]
1	240713796	240714195	400	20GM_24308	2.25895	2.09149	0.118948	29	Promoter (<=1kb)	1	240714689	240828210	113522	1	ENSSSCG00000005380	ENSSSCT00000005920	-494	COL15A1	collagen type XV alpha 1 chain [Source:HGNC Symbol;Acc:HGNC:2192]
1	240776089	240776418	330	20GM_24316	2.46235	2.3819	0.118948	241	Promoter (<=1kb)	1	240775394	240829204	53811	1	ENSSSCG00000005380	ENSSSCT00000005921	695	COL15A1	collagen type XV alpha 1 chain [Source:HGNC Symbol;Acc:HGNC:2192]
1	240841713	240842033	321	20GM_24323	2.41204	2.30935	0.118948	252	Promoter (<=1kb)	1	240842698	240914124	71427	1	ENSSSCG00000005382	ENSSSCT00000026821	-665	TGFBR1	TGF-beta receptor type-1 precursor [Source:RefSeq peptide;Acc:NP_001033728]
1	240859902	240860485	584	20GM_24325	2.15153	2.07373	0.118948	94	Promoter (<=1kb)	1	240860101	240915532	55432	1	ENSSSCG00000005382	ENSSSCT00000034224	0	TGFBR1	TGF-beta receptor type-1 precursor [Source:RefSeq peptide;Acc:NP_001033728]
1	240983895	240984621	727	20GM_24337	2.75217	3.09062	0.260737	496	Promoter (<=1kb)	1	240979603	240984817	5215	2	ENSSSCG00000005383	ENSSSCT00000005923	196	ALG2	Sus scrofa ALG2, alpha-1,3/1,6-mannosyltransferase (ALG2), mRNA. [Source:RefSeq mRNA;Acc:NM_001101029]
1	241573437	241574414	978	20GM_24402	2.34365	2.27036	0.118948	624	Promoter (<=1kb)	1	241574721	241613629	38909	1	ENSSSCG00000005385	ENSSSCT00000005925	-307	NR4A3	nuclear receptor subfamily 4 group A member 3 [Source:RefSeq peptide;Acc:NP_999412]
1	241657502	241658544	1043	20GM_24413	3.63637	4.43206	0.516314	820	Promoter (<=1kb)	1	241657506	241762988	105483	1	ENSSSCG00000005386	ENSSSCT00000053491	0	STX17	syntaxin 17 [Source:HGNC Symbol;Acc:HGNC:11432]
1	241874741	241875458	718	20GM_24424	2.51386	2.51466	0.118948	313	Promoter (<=1kb)	1	241875085	241875456	372	1	ENSSSCG00000020659	ENSSSCT00000062461	0
1	241897178	241897818	641	20GM_24428	2.72243	3.18503	0.260737	488	Promoter (<=1kb)	1	241786194	241897558	111365	2	ENSSSCG00000040634	ENSSSCT00000052989	0	ERP44	endoplasmic reticulum resident protein 44 precursor [Source:RefSeq peptide;Acc:NP_001131101]
1	241898329	241898624	296	20GM_24429	2.27262	2.25354	0.118948	109	Promoter (<=1kb)	1	241897802	242058111	160310	1	ENSSSCG00000005388	ENSSSCT00000053276	527	INVS	inversin [Source:HGNC Symbol;Acc:HGNC:17870]
1	242119848	242120624	777	20GM_24449	2.40815	2.45431	0.118948	680	Promoter (<=1kb)	1	242058041	242120499	62459	2	ENSSSCG00000005389	ENSSSCT00000005932	0	TEX10	testis expressed 10 [Source:HGNC Symbol;Acc:HGNC:25988]
1	242184724	242185037	314	20GM_24459	2.88789	3.05955	0.260737	114	Promoter (<=1kb)	1	242183931	242311005	127075	1	ENSSSCG00000005391	ENSSSCT00000061117	793	MSANTD3-TMEFF1	MSANTD3-TMEFF1 readthrough [Source:HGNC Symbol;Acc:HGNC:38838]
1	242215570	242215966	397	20GM_24462	2.46235	2.3819	0.118948	239	Promoter (<=1kb)	1	242214918	242310793	95876	1	ENSSSCG00000005391	ENSSSCT00000059840	652	MSANTD3-TMEFF1	MSANTD3-TMEFF1 readthrough [Source:HGNC Symbol;Acc:HGNC:38838]
1	242626720	242627192	473	20GM_24508	2.24868	2.07702	0.118948	177	Promoter (<=1kb)	1	242626132	242626785	654	2	ENSSSCG00000031353	ENSSSCT00000052571	0
1	243106791	243107253	463	20GM_24542	2.91814	3.65771	0.358534	150	Promoter (<=1kb)	1	243106986	243118344	11359	1	ENSSSCG00000034239	ENSSSCT00000049810	0
1	243136635	243137032	398	20GM_24548	3.13989	3.43671	0.260737	217	Promoter (<=1kb)	1	243126564	243136871	10308	2	ENSSSCG00000038300	ENSSSCT00000061821	0	ALDOB	aldolase, fructose-bisphosphate B [Source:HGNC Symbol;Acc:HGNC:417]
1	243226157	243226534	378	20GM_24558	2.59728	2.85352	0.249026	69	Promoter (<=1kb)	1	243225924	243254557	28634	1	ENSSSCG00000005399	ENSSSCT00000024274	233	RNF20	ring finger protein 20 [Source:HGNC Symbol;Acc:HGNC:10062]
1	243415778	243416434	657	20GM_24579	2.5148	2.4581	0.118948	383	Promoter (<=1kb)	1	243263596	243415923	152328	2	ENSSSCG00000005400	ENSSSCT00000005943	0	GRIN3A	glutamate ionotropic receptor NMDA type subunit 3A [Source:HGNC Symbol;Acc:HGNC:16767]
1	245407693	245408885	1193	20GM_24679	4.32205	5.67133	1.09496	305	Promoter (<=1kb)	1	245409591	245459027	49437	1	ENSSSCG00000005403	ENSSSCT00000005946	-706	SMC2	structural maintenance of chromosomes 2 [Source:HGNC Symbol;Acc:HGNC:14011]
1	245409238	245410482	1245	20GM_24680	3.36159	3.8699	0.483168	558	Promoter (<=1kb)	1	245409591	245459027	49437	1	ENSSSCG00000005403	ENSSSCT00000005946	0	SMC2	structural maintenance of chromosomes 2 [Source:HGNC Symbol;Acc:HGNC:14011]
1	246104829	246105581	753	20GM_24734	3.7118	4.93459	0.784805	634	Promoter (<=1kb)	1	246104931	246117909	12979	1	ENSSSCG00000005424	ENSSSCT00000046165	0	NIPSNAP3B	nipsnap homolog 3B [Source:HGNC Symbol;Acc:HGNC:23641]
1	246257315	246258780	1466	20GM_24754	2.71074	2.79974	0.208313	1280	Promoter (<=1kb)	1	246147515	246257380	109866	2	ENSSSCG00000005423	ENSSSCT00000005966	0	ABCA1	ATP-binding cassette, sub-family A (ABC1), member 1 [Source:RefSeq peptide;Acc:NP_001304009]
1	246548704	246549203	500	20GM_24786	2.27262	2.25354	0.118948	335	Promoter (<=1kb)	1	246548461	246714861	166401	1	ENSSSCG00000005425	ENSSSCT00000033835	243	SLC44A1	solute carrier family 44 member 1 [Source:HGNC Symbol;Acc:HGNC:18798]
1	246655365	246655822	458	20GM_24801	3.8074	4.69304	0.688164	304	Promoter (<=1kb)	1	246620326	246654439	34114	2	ENSSSCG00000037776	ENSSSCT00000053494	-926
1	246767701	246768508	808	20GM_24818	3.70775	4.54079	0.587756	178	Promoter (<=1kb)	1	246768147	246844843	76697	1	ENSSSCG00000005426	ENSSSCT00000052340	0	FSD1L	fibronectin type III and SPRY domain containing 1 like [Source:HGNC Symbol;Acc:HGNC:13753]
1	246866849	246867441	593	20GM_24832	2.34365	2.27036	0.118948	236	Promoter (<=1kb)	1	246866709	246916646	49938	1	ENSSSCG00000005427	ENSSSCT00000047525	140
1	246972909	246973638	730	20GM_24845	2.4402	2.40873	0.118948	545	Promoter (<=1kb)	1	246973415	247029044	55630	1	ENSSSCG00000039896	ENSSSCT00000065412	0	TMEM38B	transmembrane protein 38B [Source:RefSeq peptide;Acc:NP_001177093]
1	247839977	247840452	476	20GM_24938	2.71074	2.79974	0.208313	244	Promoter (<=1kb)	1	247840451	247840555	105	1	ENSSSCG00000019308	ENSSSCT00000020903	0	U6	U6 spliceosomal RNA [Source:RFAM;Acc:RF00026]
1	248084782	248085080	299	20GM_24975	2.73426	2.93624	0.260737	86	Promoter (<=1kb)	1	248084967	248179137	94171	1	ENSSSCG00000031592	ENSSSCT00000042572	0	ZNF462	zinc finger protein 462 [Source:HGNC Symbol;Acc:HGNC:21684]
1	248447992	248448713	722	20GM_25024	2.46889	2.54416	0.118948	647	Promoter (<=1kb)	1	248448232	248493993	45762	1	ENSSSCG00000005436	ENSSSCT00000005980	0
1	248608172	248608772	601	20GM_25040	2.86921	3.26899	0.260737	463	Promoter (<=1kb)	1	248604822	248609718	4897	2	ENSSSCG00000005437	ENSSSCT00000032943	946		Sus scrofa Kruppel like factor 4 (KLF4), mRNA. [Source:RefSeq mRNA;Acc:NM_001031782]
1	249379232	249379577	346	20GM_25130	2.73426	2.93624	0.260737	127	Promoter (<=1kb)	1	249378877	249380168	1292	2	ENSSSCG00000031596	ENSSSCT00000041405	591
1	249906146	249906491	346	20GM_25178	2.64445	2.80359	0.210565	142	Promoter (<=1kb)	1	249905472	249979002	73531	1	ENSSSCG00000005441	ENSSSCT00000063138	674
1	250077307	250078453	1147	20GM_25193	2.4589	2.64045	0.139124	634	Promoter (<=1kb)	1	250005449	250078453	73005	2	ENSSSCG00000005444	ENSSSCT00000005987	0	TMEM245	transmembrane protein 245 [Source:HGNC Symbol;Acc:HGNC:1363]
1	250085280	250085673	394	20GM_25194	2.24868	2.07702	0.118948	305	Promoter (<=1kb)	1	250084812	250085017	206	2	ENSSSCG00000031575	ENSSSCT00000059097	-263
1	250680536	250681012	477	20GM_25259	2.25895	2.09149	0.118948	305	Promoter (<=1kb)	1	250680933	251190210	509278	1	ENSSSCG00000033120	ENSSSCT00000062069	0	PALM2	paralemmin-2 [Source:RefSeq peptide;Acc:NP_001191124]
1	250823799	250824526	728	20GM_25268	3.2873	3.7581	0.420916	468	Promoter (<=1kb)	1	250824082	251190239	366158	1	ENSSSCG00000033120	ENSSSCT00000053208	0	PALM2	paralemmin-2 [Source:RefSeq peptide;Acc:NP_001191124]
1	250901094	250901560	467	20GM_25274	3.12884	3.41995	0.260737	215	Promoter (<=1kb)	1	250900256	250968528	68273	1	ENSSSCG00000033120	ENSSSCT00000005995	838	PALM2	paralemmin-2 [Source:RefSeq peptide;Acc:NP_001191124]
1	251218833	251219188	356	20GM_25306	2.25895	2.09149	0.118948	125	Promoter (<=1kb)	1	251210987	251218637	7651	2	ENSSSCG00000005452	ENSSSCT00000005997	-196	C9orf152	chromosome 9 open reading frame 152 [Source:HGNC Symbol;Acc:HGNC:31455]
1	251276658	251277424	767	20GM_25310	2.34365	2.27036	0.118948	537	Promoter (<=1kb)	1	251264178	251277550	13373	2	ENSSSCG00000005453	ENSSSCT00000060068	126		Thioredoxin [Source:UniProtKB/Swiss-Prot;Acc:P82460]
1	251980338	251980625	288	20GM_25394	2.25895	2.09149	0.118948	190	Promoter (<=1kb)	1	251811594	251979833	168240	2	ENSSSCG00000005457	ENSSSCT00000053496	-505		lysophosphatidic acid receptor 1 [Source:RefSeq peptide;Acc:NP_001231286]
1	252039417	252039855	439	20GM_25400	2.25895	2.09149	0.118948	37	Promoter (<=1kb)	1	251813785	252039847	226063	2	ENSSSCG00000005457	ENSSSCT00000006002	0		lysophosphatidic acid receptor 1 [Source:RefSeq peptide;Acc:NP_001231286]
1	252391875	252392185	311	20GM_25428	2.70414	2.79014	0.208313	153	Promoter (<=1kb)	1	252373422	252391071	17650	2	ENSSSCG00000021386	ENSSSCT00000042542	-804	PTGR1	prostaglandin reductase 1 [Source:RefSeq peptide;Acc:NP_999550]
1	252395358	252395842	485	20GM_25429	2.76626	3.25486	0.260737	317	Promoter (<=1kb)	1	252373278	252395444	22167	2	ENSSSCG00000021386	ENSSSCT00000043252	0	PTGR1	prostaglandin reductase 1 [Source:RefSeq peptide;Acc:NP_999550]
1	252403108	252403652	545	20GM_25430	3.13989	3.43671	0.260737	387	Promoter (<=1kb)	1	252402637	252403776	1140	2	ENSSSCG00000035380	ENSSSCT00000054281	124
1	252426215	252426741	527	20GM_25433	3.17428	3.89727	0.490137	172	Promoter (<=1kb)	1	252426422	252444080	17659	1	ENSSSCG00000005460	ENSSSCT00000006005	0	DNAJC25	DnaJ heat shock protein family (Hsp40) member C25 [Source:HGNC Symbol;Acc:HGNC:34187]
1	252453072	252453893	822	20GM_25435	4.12825	6.07677	1.35474	166	Promoter (<=1kb)	1	252453003	252459308	6306	1	ENSSSCG00000037964	ENSSSCT00000061832	69	GNG10	G protein subunit gamma 10 [Source:HGNC Symbol;Acc:HGNC:4402]
1	253084623	253084919	297	20GM_25501	2.47959	2.40688	0.118948	159	Promoter (<=1kb)	1	253085143	253090283	5141	1	ENSSSCG00000034700	ENSSSCT00000058377	-224
1	253093631	253093978	348	20GM_25502	4.70655	6.49146	1.57741	181	Promoter (<=1kb)	1	252986559	253093062	106504	2	ENSSSCG00000005466	ENSSSCT00000047560	-569	PTBP3	polypyrimidine tract-binding protein 3 [Source:RefSeq peptide;Acc:NP_001070683]
1	253124472	253124813	342	20GM_25506	2.2119	2.16343	0.118948	147	Promoter (<=1kb)	1	253124471	253191760	67290	1	ENSSSCG00000005467	ENSSSCT00000006013	1	HSDL2	hydroxysteroid dehydrogenase-like protein 2 [Source:RefSeq peptide;Acc:NP_001183950]
1	253427963	253429110	1148	20GM_25542	4.65175	6.65653	1.69248	208	Promoter (<=1kb)	1	253428385	253549627	121243	1	ENSSSCG00000005471	ENSSSCT00000040628	0	SNX30	sorting nexin family member 30 [Source:HGNC Symbol;Acc:HGNC:23685]
1	253794774	253795933	1160	20GM_25586	2.34365	2.27036	0.118948	330	Promoter (<=1kb)	1	253794925	253805282	10358	1	ENSSSCG00000023714	ENSSSCT00000029639	0	SLC31A2	Sus scrofa solute carrier family 31 member 2 (SLC31A2), mRNA. [Source:RefSeq mRNA;Acc:NM_001244427]
1	253927483	253928385	903	20GM_25606	3.076	3.34009	0.260737	762	Promoter (<=1kb)	1	253927816	253928388	573	2	ENSSSCG00000027688	ENSSSCT00000024858	3	RNF183	ring finger protein 183 [Source:HGNC Symbol;Acc:HGNC:28721]
1	254022154	254022578	425	20GM_25617	2.46807	2.39018	0.118948	159	Promoter (<=1kb)	1	254015521	254021843	6323	2	ENSSSCG00000032787	ENSSSCT00000038828	-311	ALAD	aminolevulinate dehydratase [Source:HGNC Symbol;Acc:HGNC:395]
1	254035369	254035663	295	20GM_25619	3.45179	4.15184	0.490137	196	Promoter (<=1kb)	1	254033383	254035978	2596	2	ENSSSCG00000005478	ENSSSCT00000006024	315	POLE3	DNA polymerase epsilon 3, accessory subunit [Source:HGNC Symbol;Acc:HGNC:13546]
1	254036005	254036530	526	20GM_25620	3.58651	4.73639	0.71493	191	Promoter (<=1kb)	1	254033404	254035978	2575	2	ENSSSCG00000005478	ENSSSCT00000050903	-27	POLE3	DNA polymerase epsilon 3, accessory subunit [Source:HGNC Symbol;Acc:HGNC:13546]
1	254078531	254078945	415	20GM_25624	2.34365	2.27036	0.118948	57	Promoter (<=1kb)	1	254078730	254156331	77602	1	ENSSSCG00000005480	ENSSSCT00000006026	0
1	254175484	254176185	702	20GM_25636	2.84917	3.00244	0.260737	156	Promoter (<=1kb)	1	254176325	254211804	35480	1	ENSSSCG00000005481	ENSSSCT00000050786	-140
1	254768796	254771288	2493	20GM_25699	3.22319	3.66199	0.36038	1507	Promoter (<=1kb)	1	254769519	254922939	153421	1	ENSSSCG00000005487	ENSSSCT00000006033	0	COL27A1	collagen type XXVII alpha 1 chain [Source:HGNC Symbol;Acc:HGNC:22986]
1	254986888	254987461	574	20GM_25736	2.69842	2.78181	0.208313	255	Promoter (<=1kb)	1	254941549	254987764	46216	2	ENSSSCG00000023894	ENSSSCT00000039965	303	AKNA	AT-hook transcription factor [Source:HGNC Symbol;Acc:HGNC:24108]
1	255003359	255003712	354	20GM_25741	3.14816	3.54989	0.313116	177	Promoter (<=1kb)	1	254942363	255004430	62068	2	ENSSSCG00000023894	ENSSSCT00000055307	718	AKNA	AT-hook transcription factor [Source:HGNC Symbol;Acc:HGNC:24108]
1	255093724	255094360	637	20GM_25749	3.02492	3.26335	0.260737	491	Promoter (<=1kb)	1	255009095	255094428	85334	2	ENSSSCG00000005490	ENSSSCT00000006036	68	WHRN	whirlin [Source:HGNC Symbol;Acc:HGNC:16361]
1	255151887	255152408	522	20GM_25755	3.12246	3.81635	0.461236	124	Promoter (<=1kb)	1	255151893	255160997	9105	1	ENSSSCG00000031577	ENSSSCT00000064824	0	ATP6V1G1	V-type proton ATPase subunit G 1 [Source:RefSeq peptide;Acc:NP_001177123]
1	255168375	255168678	304	20GM_25758	3.59789	4.37355	0.50134	150	Promoter (<=1kb)	1	255168695	255196251	27557	1	ENSSSCG00000032835	ENSSSCT00000042148	-17	TMEM268	transmembrane protein 268 [Source:HGNC Symbol;Acc:HGNC:24513]
1	255863777	255864359	583	20GM_25820	3.13989	3.43671	0.260737	337	Promoter (<=1kb)	1	255863994	255864228	235	1	ENSSSCG00000040472	ENSSSCT00000057311	0
1	255864676	255864953	278	20GM_25821	2.61657	2.60774	0.118948	124	Promoter (<=1kb)	1	255863994	255864228	235	1	ENSSSCG00000040472	ENSSSCT00000057311	682
1	257054108	257054501	394	20GM_25911	2.75217	3.09062	0.260737	120	Promoter (<=1kb)	1	257054228	257066909	12682	1	ENSSSCG00000005501	ENSSSCT00000035400	0	TRIM32	tripartite motif containing 32 [Source:HGNC Symbol;Acc:HGNC:16380]
1	257069932	257070578	647	20GM_25913	2.41204	2.30935	0.118948	563	Promoter (<=1kb)	1	257067603	257070753	3151	2	ENSSSCG00000040653	ENSSSCT00000045594	175
1	258044472	258045263	792	20GM_25993	2.61657	2.60774	0.118948	370	Promoter (<=1kb)	1	258044435	258055522	11088	1	ENSSSCG00000005503	ENSSSCT00000006051	37	TLR4	toll-like receptor 4 isoform 1 precursor [Source:RefSeq peptide;Acc:NP_001106510]
1	260756382	260756860	479	20GM_26183	2.19502	2.05817	0.118948	429	Promoter (<=1kb)	1	260661661	260756866	95206	2	ENSSSCG00000005506	ENSSSCT00000006055	6	MEGF9	multiple EGF like domains 9 [Source:HGNC Symbol;Acc:HGNC:3234]
1	260868015	260868518	504	20GM_26195	2.15153	2.07373	0.118948	46	Promoter (<=1kb)	1	260847938	260868668	20731	2	ENSSSCG00000005507	ENSSSCT00000006057	150	PSMD5	proteasome 26S subunit, non-ATPase 5 [Source:HGNC Symbol;Acc:HGNC:9563]
1	260918560	260918928	369	20GM_26209	2.51386	2.51466	0.118948	343	Promoter (<=1kb)	1	260899470	260919528	20059	2	ENSSSCG00000005510	ENSSSCT00000006060	600	PHF19	PHD finger protein 19 [Source:HGNC Symbol;Acc:HGNC:24566]
1	260920399	260920898	500	20GM_26210	2.24868	2.07702	0.118948	425	Promoter (<=1kb)	1	260899452	260920110	20659	2	ENSSSCG00000005510	ENSSSCT00000065024	-289	PHF19	PHD finger protein 19 [Source:HGNC Symbol;Acc:HGNC:24566]
1	261087327	261088280	954	20GM_26225	2.61657	2.60774	0.118948	709	Promoter (<=1kb)	1	260995668	261088850	93183	2	ENSSSCG00000005512	ENSSSCT00000064155	570	C5	Sus scrofa complement C5 (C5), mRNA. [Source:RefSeq mRNA;Acc:NM_001001646]
1	261132844	261133867	1024	20GM_26228	3.12487	3.65692	0.358534	669	Promoter (<=1kb)	1	261133231	261216289	83059	1	ENSSSCG00000032297	ENSSSCT00000038193	0
1	261256610	261257457	848	20GM_26232	2.8469	3.10274	0.260737	187	Promoter (<=1kb)	1	261229114	261256771	27658	2	ENSSSCG00000034749	ENSSSCT00000006064	0
1	261279458	261280380	923	20GM_26234	2.61657	2.60774	0.118948	395	Promoter (<=1kb)	1	261230826	261280867	50042	2	ENSSSCG00000005514	ENSSSCT00000064368	487	RAB14	ras-related protein Rab-14 [Source:RefSeq peptide;Acc:NP_001026953]
1	261314962	261315387	426	20GM_26239	2.42304	2.32518	0.118948	310	Promoter (<=1kb)	1	261314310	261376583	62274	1	ENSSSCG00000037508	ENSSSCT00000056042	652	GSN	gelsolin [Source:HGNC Symbol;Acc:HGNC:4620]
1	261382071	261382353	283	20GM_26251	2.793	2.91993	0.260737	141	Promoter (<=1kb)	1	261382123	261388351	6229	1	ENSSSCG00000036338	ENSSSCT00000045959	0
1	261407053	261407842	790	20GM_26255	2.38504	2.641	0.139446	725	Promoter (<=1kb)	1	261377866	261408229	30364	2	ENSSSCG00000036639	ENSSSCT00000061214	387	STOM	stomatin [Source:HGNC Symbol;Acc:HGNC:3383]
1	261491770	261492071	302	20GM_26261	2.94107	3.13832	0.260737	164	Promoter (<=1kb)	1	261491935	261492938	1004	1	ENSSSCG00000022449	ENSSSCT00000027879	0
1	261550455	261551346	892	20GM_26268	2.34365	2.27036	0.118948	812	Promoter (<=1kb)	1	261511304	261550962	39659	2	ENSSSCG00000005518	ENSSSCT00000048780	0		Sus scrofa glycoprotein, alpha-galactosyltransferase 1 pseudogene (GGTA1P), transcript variant 2, mRNA. [Source:RefSeq mRNA;Acc:NM_001323055]
1	262319715	262320307	593	20GM_26380	3.35182	4.00044	0.490137	136	Promoter (<=1kb)	1	262299687	262321074	21388	2	ENSSSCG00000005530	ENSSSCT00000006081	767	LHX6	LIM homeobox 6 [Source:HGNC Symbol;Acc:HGNC:21735]
1	263319623	263320175	553	20GM_26438	2.51386	2.51466	0.118948	233	Promoter (<=1kb)	1	263318582	263319574	993	2	ENSSSCG00000032491	ENSSSCT00000058884	-49
1	263759283	263759675	393	20GM_26474	2.2119	2.16343	0.118948	260	Promoter (<=1kb)	1	263747703	263759610	11908	2	ENSSSCG00000038554	ENSSSCT00000066119	0	PDCL	phosducin like [Source:HGNC Symbol;Acc:HGNC:8770]
1	264195683	264196317	635	20GM_26521	2.42858	2.48454	0.118948	489	Promoter (<=1kb)	1	264045670	264195846	150177	2	ENSSSCG00000005582	ENSSSCT00000057725	0	STRBP	spermatid perinuclear RNA binding protein [Source:HGNC Symbol;Acc:HGNC:16462]
1	264274952	264276573	1622	20GM_26533	3.2466	4.19301	0.490137	815	Promoter (<=1kb)	1	264276572	264303686	27115	1	ENSSSCG00000005584	ENSSSCT00000006137	0	CRB2	crumbs 2, cell polarity complex component [Source:HGNC Symbol;Acc:HGNC:18688]
1	264823203	264823607	405	20GM_26592	2.59826	2.73536	0.202804	107	Promoter (<=1kb)	1	264300998	264823258	522261	2	ENSSSCG00000005585	ENSSSCT00000060293	0	DENND1A	DENN domain containing 1A [Source:HGNC Symbol;Acc:HGNC:29324]
1	265077800	265078668	869	20GM_26624	2.71074	2.79974	0.208313	363	Promoter (<=1kb)	1	265078396	265170586	92191	1	ENSSSCG00000005587	ENSSSCT00000028349	0	NEK6	Serine/threonine-protein kinase Nek6 [Source:UniProtKB/Swiss-Prot;Acc:A2BD05]
1	265308767	265309097	331	20GM_26667	2.25895	2.09149	0.118948	285	Promoter (<=1kb)	1	265284493	265308179	23687	2	ENSSSCG00000005588	ENSSSCT00000034748	-588	NR5A1	Steroidogenic factor 1 [Source:UniProtKB/Swiss-Prot;Acc:P79387]
1	265576436	265578141	1706	20GM_26698	2.77552	3.12626	0.260737	1442	Promoter (<=1kb)	1	265577114	265604499	27386	1	ENSSSCG00000005593	ENSSSCT00000006149	0	OLFML2A	Olfactomedin-like protein 2A [Source:UniProtKB/Swiss-Prot;Acc:A2BD09]
1	265633322	265633797	476	20GM_26708	2.56086	2.6801	0.166036	181	Promoter (<=1kb)	1	265633677	265637090	3414	1	ENSSSCG00000005594	ENSSSCT00000006150	0	WDR38	WD repeat domain 38 [Source:HGNC Symbol;Acc:HGNC:23745]
1	265634212	265634551	340	20GM_26709	2.71074	2.79974	0.208313	287	Promoter (<=1kb)	1	265633677	265637090	3414	1	ENSSSCG00000005594	ENSSSCT00000006150	535	WDR38	WD repeat domain 38 [Source:HGNC Symbol;Acc:HGNC:23745]
1	265641919	265642335	417	20GM_26711	2.4589	2.64045	0.139124	265	Promoter (<=1kb)	1	265634020	265642288	8269	2	ENSSSCG00000034227	ENSSSCT00000042194	0	RPL35	60S ribosomal protein L35 [Source:UniProtKB/Swiss-Prot;Acc:Q29361]
1	265887685	265888225	541	20GM_26732	2.61657	2.60774	0.118948	300	Promoter (<=1kb)	1	265888345	265889298	954	1	ENSSSCG00000031609	ENSSSCT00000053304	-120
1	265897100	265897388	289	20GM_26734	2.36374	2.24018	0.118948	174	Promoter (<=1kb)	1	265897980	265929040	31061	1	ENSSSCG00000005599	ENSSSCT00000058637	-592	RABEPK	rab9 effector protein with kelch motifs [Source:RefSeq peptide;Acc:NP_001231329]
1	265897775	265898362	588	20GM_26735	2.71074	2.79974	0.208313	502	Promoter (<=1kb)	1	265897980	265929040	31061	1	ENSSSCG00000005599	ENSSSCT00000058637	0	RABEPK	rab9 effector protein with kelch motifs [Source:RefSeq peptide;Acc:NP_001231329]
1	266345783	266346152	370	20GM_26782	2.60537	2.86594	0.249026	289	Promoter (<=1kb)	1	266096194	266346186	249993	2	ENSSSCG00000029169	ENSSSCT00000060966	34	MAPKAP1	mitogen-activated protein kinase associated protein 1 [Source:HGNC Symbol;Acc:HGNC:18752]
1	266933238	266933774	537	20GM_26845	2.64249	2.70055	0.173687	47	Promoter (<=1kb)	1	266933532	267105787	172256	1	ENSSSCG00000036926	ENSSSCT00000051074	0	MVB12B	multivesicular body subunit 12B [Source:HGNC Symbol;Acc:HGNC:23368]
1	266995537	266996009	473	20GM_26858	3.6632	4.33001	0.490137	113	Promoter (<=1kb)	1	266995347	266995453	107	1	ENSSSCG00000040052	ENSSSCT00000046837	190	U6	U6 spliceosomal RNA [Source:RFAM;Acc:RF00026]
1	267093851	267094209	359	20GM_26878	2.94107	3.13832	0.260737	90	Promoter (<=1kb)	1	267093204	267093292	89	1	ENSSSCG00000035931	ENSSSCT00000059517	647	ssc-mir-9793	ssc-mir-9793 [Source:miRBase;Acc:MI0031557]
1	267390882	267392163	1282	20GM_26913	3.4694	4.5502	0.592956	842	Promoter (<=1kb)	1	267391586	267410556	18971	1	ENSSSCG00000032752	ENSSSCT00000053979	0	ZBTB43	zinc finger and BTB domain containing 43 [Source:HGNC Symbol;Acc:HGNC:17908]
1	267414563	267415245	683	20GM_26918	2.39033	2.27821	0.118948	457	Promoter (<=1kb)	1	267415202	267460592	45391	1	ENSSSCG00000031426	ENSSSCT00000064887	0	ZBTB34	zinc finger and BTB domain containing 34 [Source:HGNC Symbol;Acc:HGNC:31446]
1	267771714	267772716	1003	20GM_26966	3.97662	4.95318	0.797126	795	Promoter (<=1kb)	1	267772416	267923390	150975	1	ENSSSCG00000005609	ENSSSCT00000038151	0	GARNL3	GTPase activating Rap/RanGAP domain like 3 [Source:HGNC Symbol;Acc:HGNC:25425]
1	267924454	267925494	1041	20GM_26975	2.22211	2.27279	0.118948	775	Promoter (<=1kb)	1	267925189	267934094	8906	1	ENSSSCG00000005610	ENSSSCT00000006169	0	SLC2A8	solute carrier family 2 member 8 [Source:HGNC Symbol;Acc:HGNC:13812]
1	267941675	267942459	785	20GM_26977	2.42858	2.48454	0.118948	340	Promoter (<=1kb)	1	267941953	267959747	17795	1	ENSSSCG00000005611	ENSSSCT00000006170	0	ZNF79	zinc finger protein 79 [Source:HGNC Symbol;Acc:HGNC:13153]
1	268064905	268065310	406	20GM_26993	2.34365	2.27036	0.118948	59	Promoter (<=1kb)	1	268010307	268066016	55710	2	ENSSSCG00000005614	ENSSSCT00000060150	706	FAM129B	family with sequence similarity 129 member B [Source:HGNC Symbol;Acc:HGNC:25282]
1	268066776	268067976	1201	20GM_26994	2.93284	3.22995	0.260737	994	Promoter (<=1kb)	1	268010307	268066016	55710	2	ENSSSCG00000005614	ENSSSCT00000060150	-760	FAM129B	family with sequence similarity 129 member B [Source:HGNC Symbol;Acc:HGNC:25282]
1	268114794	268115283	490	20GM_26999	2.89445	3.06924	0.260737	405	Promoter (<=1kb)	1	268116124	268205801	89678	1	ENSSSCG00000005617	ENSSSCT00000060687	-841	STXBP1	syntaxin binding protein 1 [Source:HGNC Symbol;Acc:HGNC:11444]
1	268115626	268116139	514	20GM_27000	2.40815	2.45431	0.118948	388	Promoter (<=1kb)	1	268116124	268205801	89678	1	ENSSSCG00000005617	ENSSSCT00000060687	0	STXBP1	syntaxin binding protein 1 [Source:HGNC Symbol;Acc:HGNC:11444]
1	268215290	268215893	604	20GM_27004	2.49987	2.8275	0.229499	369	Promoter (<=1kb)	1	268213686	268215523	1838	2	ENSSSCG00000005615	ENSSSCT00000006175	0	PTRH1	Sus scrofa peptidyl-tRNA hydrolase 1 homolog (PTRH1), mRNA. [Source:RefSeq mRNA;Acc:NM_001258431]
1	268217124	268217456	333	20GM_27005	2.5994	2.63812	0.13795	78	Promoter (<=1kb)	1	268217281	268232989	15709	1	ENSSSCG00000005616	ENSSSCT00000048550	0	TTC16	tetratricopeptide repeat domain 16 [Source:HGNC Symbol;Acc:HGNC:26536]
1	268253703	268254027	325	20GM_27014	2.45089	2.36534	0.118948	141	Promoter (<=1kb)	1	268238970	268254709	15740	2	ENSSSCG00000005620	ENSSSCT00000042260	682	SH2D3C	SH2 domain containing 3C [Source:HGNC Symbol;Acc:HGNC:16884]
1	268254414	268255579	1166	20GM_27015	2.61657	2.60774	0.118948	315	Promoter (<=1kb)	1	268238970	268254709	15740	2	ENSSSCG00000005620	ENSSSCT00000042260	0	SH2D3C	SH2 domain containing 3C [Source:HGNC Symbol;Acc:HGNC:16884]
1	268265231	268265661	431	20GM_27017	2.30728	2.15984	0.118948	369	Promoter (<=1kb)	1	268237679	268266222	28544	2	ENSSSCG00000005620	ENSSSCT00000043657	561	SH2D3C	SH2 domain containing 3C [Source:HGNC Symbol;Acc:HGNC:16884]
1	268266214	268266907	694	20GM_27018	2.69232	2.87428	0.253827	122	Promoter (<=1kb)	1	268237679	268266222	28544	2	ENSSSCG00000005620	ENSSSCT00000043657	0	SH2D3C	SH2 domain containing 3C [Source:HGNC Symbol;Acc:HGNC:16884]
1	268276642	268277193	552	20GM_27020	3.51547	4.42652	0.512272	323	Promoter (<=1kb)	1	268276841	268281055	4215	1	ENSSSCG00000005621	ENSSSCT00000006181	0	CDK9	cyclin-dependent kinase 9 [Source:RefSeq peptide;Acc:NP_001159516]
1	268288105	268288695	591	20GM_27022	2.45089	2.36534	0.118948	267	Promoter (<=1kb)	1	268287729	268309396	21668	1	ENSSSCG00000005626	ENSSSCT00000062636	376	FPGS	folylpolyglutamate synthase [Source:HGNC Symbol;Acc:HGNC:3824]
1	268299273	268300339	1067	20GM_27023	2.75676	2.8669	0.249026	641	Promoter (<=1kb)	1	268298312	268309393	11082	1	ENSSSCG00000005626	ENSSSCT00000043950	961	FPGS	folylpolyglutamate synthase [Source:HGNC Symbol;Acc:HGNC:3824]
1	268344455	268344767	313	20GM_27029	2.25895	2.09149	0.118948	104	Promoter (<=1kb)	1	268306120	268343936	37817	2	ENSSSCG00000005625	ENSSSCT00000035446	-519	ENG	endoglin precursor [Source:RefSeq peptide;Acc:NP_999196]
1	268361740	268362373	634	20GM_27031	3.6632	4.33001	0.490137	110	Promoter (<=1kb)	1	268356054	268360970	4917	2	ENSSSCG00000005627	ENSSSCT00000054545	-770	AK1	Adenylate kinase isoenzyme 1 [Source:UniProtKB/Swiss-Prot;Acc:P00571]
1	268364302	268364639	338	20GM_27032	3.01776	3.25263	0.260737	92	Promoter (<=1kb)	1	268355035	268365598	10564	2	ENSSSCG00000005627	ENSSSCT00000006187	959	AK1	Adenylate kinase isoenzyme 1 [Source:UniProtKB/Swiss-Prot;Acc:P00571]
1	268365427	268365867	441	20GM_27033	3.58003	4.20198	0.490137	181	Promoter (<=1kb)	1	268355035	268365598	10564	2	ENSSSCG00000005627	ENSSSCT00000006187	0	AK1	Adenylate kinase isoenzyme 1 [Source:UniProtKB/Swiss-Prot;Acc:P00571]
1	268382657	268383298	642	20GM_27037	3.12246	3.81635	0.461236	339	Promoter (<=1kb)	1	268372867	268383544	10678	2	ENSSSCG00000005623	ENSSSCT00000006183	246	ST6GALNAC6	ST6 N-acetylgalactosaminide alpha-2,6-sialyltransferase 6 [Source:HGNC Symbol;Acc:HGNC:23364]
1	268384040	268384390	351	20GM_27038	2.51386	2.51466	0.118948	181	Promoter (<=1kb)	1	268372867	268383544	10678	2	ENSSSCG00000005623	ENSSSCT00000006183	-496	ST6GALNAC6	ST6 N-acetylgalactosaminide alpha-2,6-sialyltransferase 6 [Source:HGNC Symbol;Acc:HGNC:23364]
1	268402984	268403600	617	20GM_27042	3.09092	3.36258	0.260737	91	Promoter (<=1kb)	1	268389483	268402517	13035	2	ENSSSCG00000005628	ENSSSCT00000053676	-467	ST6GALNAC4	alpha-N-acetyl-neuraminyl-2,3-beta-galactosyl-1, 3-N-acetyl-galactosaminide alpha-2,6-sialyltransferase [Source:RefSeq peptide;Acc:NP_998949]
1	268423382	268423856	475	20GM_27045	2.76626	3.25486	0.260737	123	Promoter (<=1kb)	1	268418445	268423560	5116	2	ENSSSCG00000032481	ENSSSCT00000049749	0	DPM2	dolichol phosphate-mannose biosynthesis regulatory protein [Source:RefSeq peptide;Acc:NP_001230988]
1	268591143	268592448	1306	20GM_27077	3.12487	3.65692	0.358534	692	Promoter (<=1kb)	1	268581835	268590836	9002	2	ENSSSCG00000022655	ENSSSCT00000006195	-307	PTGES2	prostaglandin E synthase 2 [Source:HGNC Symbol;Acc:HGNC:17822]
1	268615714	268616458	745	20GM_27080	3.35182	4.00044	0.490137	403	Promoter (<=1kb)	1	268616034	268619637	3604	1	ENSSSCG00000022295	ENSSSCT00000026071	0
1	268634132	268635311	1180	20GM_27084	2.61657	2.60774	0.118948	899	Promoter (<=1kb)	1	268620965	268633811	12847	2	ENSSSCG00000005640	ENSSSCT00000065692	-321	CIZ1	CDKN1A interacting zinc finger protein 1 [Source:HGNC Symbol;Acc:HGNC:16744]
1	268653866	268654289	424	20GM_27087	2.57576	2.54744	0.118948	93	Promoter (<=1kb)	1	268653174	268701674	48501	1	ENSSSCG00000005641	ENSSSCT00000049434	692	DNM1	dynamin 1 [Source:HGNC Symbol;Acc:HGNC:2972]
1	268755292	268755600	309	20GM_27105	2.64249	2.70055	0.173687	104	Promoter (<=1kb)	1	268756129	268767931	11803	1	ENSSSCG00000005646	ENSSSCT00000006208	-529	COQ4	coenzyme Q4 [Source:HGNC Symbol;Acc:HGNC:19693]
1	268756098	268756548	451	20GM_27106	2.48781	2.47716	0.118948	336	Promoter (<=1kb)	1	268756129	268767931	11803	1	ENSSSCG00000005646	ENSSSCT00000006208	0	COQ4	coenzyme Q4 [Source:HGNC Symbol;Acc:HGNC:19693]
1	268773357	268774011	655	20GM_27111	3.46155	4.34319	0.498232	431	Promoter (<=1kb)	1	268773861	268788207	14347	1	ENSSSCG00000005648	ENSSSCT00000006210	0	SLC27A4	solute carrier family 27 member 4 [Source:HGNC Symbol;Acc:HGNC:10998]
1	268775713	268776110	398	20GM_27112	3.08344	3.3513	0.260737	321	Promoter (<=1kb)	1	268775716	268785979	10264	1	ENSSSCG00000005648	ENSSSCT00000049126	0	SLC27A4	solute carrier family 27 member 4 [Source:HGNC Symbol;Acc:HGNC:10998]
1	268798201	268798807	607	20GM_27113	3.09619	3.77527	0.431126	264	Promoter (<=1kb)	1	268798425	268816348	17924	1	ENSSSCG00000005649	ENSSSCT00000044250	0	URM1	ubiquitin-related modifier 1 [Source:RefSeq peptide;Acc:NP_001230416]
1	268857002	268858043	1042	20GM_27122	3.11356	3.97757	0.490137	341	Promoter (<=1kb)	1	268857229	268894210	36982	1	ENSSSCG00000005651	ENSSSCT00000006213	0	ODF2	outer dense fiber protein 2 [Source:RefSeq peptide;Acc:NP_001180376]
1	268893838	268894504	667	20GM_27126	3.38098	4.60975	0.632831	353	Promoter (<=1kb)	1	268894276	268922750	28475	1	ENSSSCG00000005652	ENSSSCT00000006215	0	GLE1	GLE1, RNA export mediator [Source:HGNC Symbol;Acc:HGNC:4315]
1	268925706	268926012	307	20GM_27129	2.61657	2.60774	0.118948	270	Promoter (<=1kb)	1	268924948	268927232	2285	1	ENSSSCG00000035449	ENSSSCT00000049580	758
1	268935403	268936850	1448	20GM_27130	2.28029	2.46964	0.118948	827	Promoter (<=1kb)	1	268936026	269003036	67011	1	ENSSSCG00000005654	ENSSSCT00000041822	0	SPTAN1	spectrin alpha, non-erythrocytic 1 [Source:HGNC Symbol;Acc:HGNC:11273]
1	269057115	269057437	323	20GM_27145	2.58884	2.62285	0.124445	133	Promoter (<=1kb)	1	269056717	269064634	7918	1	ENSSSCG00000005656	ENSSSCT00000006219	398		protein SET [Source:RefSeq peptide;Acc:NP_001231019]
1	269084618	269085578	961	20GM_27151	2.94107	3.13832	0.260737	487	Promoter (<=1kb)	1	269081291	269084840	3550	2	ENSSSCG00000005658	ENSSSCT00000043501	0
1	269116343	269116657	315	20GM_27158	2.40114	2.2937	0.118948	197	Promoter (<=1kb)	1	269092234	269116259	24026	2	ENSSSCG00000005659	ENSSSCT00000060995	-84	ZER1	protein zer-1 homolog [Source:RefSeq peptide;Acc:NP_001231415]
1	269121863	269122263	401	20GM_27159	3.28071	4.44238	0.52261	174	Promoter (<=1kb)	1	269090333	269122156	31824	2	ENSSSCG00000005659	ENSSSCT00000006222	0	ZER1	protein zer-1 homolog [Source:RefSeq peptide;Acc:NP_001231415]
1	269133980	269134892	913	20GM_27162	2.75217	3.09062	0.260737	724	Promoter (<=1kb)	1	269134527	269153066	18540	1	ENSSSCG00000005660	ENSSSCT00000041170	0	TBC1D13	TBC1 domain family member 13 [Source:HGNC Symbol;Acc:HGNC:25571]
1	269152852	269153422	571	20GM_27167	2.2825	2.12474	0.118948	455	Promoter (<=1kb)	1	269154090	269157788	3699	1	ENSSSCG00000005661	ENSSSCT00000006224	-668	ENDOG	endonuclease G [Source:HGNC Symbol;Acc:HGNC:3346]
1	269153820	269155565	1746	20GM_27168	6.385	11.0899	5.56184	497	Promoter (<=1kb)	1	269154090	269157788	3699	1	ENSSSCG00000005661	ENSSSCT00000006224	0	ENDOG	endonuclease G [Source:HGNC Symbol;Acc:HGNC:3346]
1	269209178	269209931	754	20GM_27171	2.86921	3.26899	0.260737	526	Promoter (<=1kb)	1	269172628	269209451	36824	2	ENSSSCG00000005663	ENSSSCT00000057949	0	KYAT1	kynurenine aminotransferase 1 [Source:HGNC Symbol;Acc:HGNC:1564]
1	269229838	269230611	774	20GM_27175	3.45529	4.01168	0.490137	209	Promoter (<=1kb)	1	269229615	269266897	37283	1	ENSSSCG00000005665	ENSSSCT00000006228	223	PHYHD1	phytanoyl-CoA dioxygenase domain containing 1 [Source:HGNC Symbol;Acc:HGNC:23396]
1	269259327	269260009	683	20GM_27181	3.45179	4.15184	0.490137	208	Promoter (<=1kb)	1	269259556	269312862	53307	1	ENSSSCG00000005667	ENSSSCT00000006230	0
1	269332051	269332356	306	20GM_27195	3.0686	3.90435	0.490137	200	Promoter (<=1kb)	1	269313797	269332270	18474	2	ENSSSCG00000005668	ENSSSCT00000025290	0	SH3GLB2	SH3 domain containing GRB2 like, endophilin B2 [Source:HGNC Symbol;Acc:HGNC:10834]
1	269374416	269375511	1096	20GM_27200	2.18435	2.31167	0.118948	347	Promoter (<=1kb)	1	269374797	269387183	12387	1	ENSSSCG00000031669	ENSSSCT00000042495	0	DOLPP1	dolichyldiphosphatase 1 [Source:HGNC Symbol;Acc:HGNC:29565]
1	269399684	269400270	587	20GM_27204	2.37963	2.26288	0.118948	301	Promoter (<=1kb)	1	269400717	269431814	31098	1	ENSSSCG00000005672	ENSSSCT00000055437	-447	PTPA	protein phosphatase 2 phosphatase activator [Source:HGNC Symbol;Acc:HGNC:9308]
1	269401006	269402112	1107	20GM_27205	3.12487	3.65692	0.358534	638	Promoter (<=1kb)	1	269387435	269401331	13897	2	ENSSSCG00000005671	ENSSSCT00000052662	0	CRAT	carnitine O-acetyltransferase [Source:RefSeq peptide;Acc:NP_001106518]
1	269409505	269410295	791	20GM_27207	2.51386	2.51466	0.118948	612	Promoter (<=1kb)	1	269410678	269430067	19390	1	ENSSSCG00000005672	ENSSSCT00000053579	-383	PTPA	protein phosphatase 2 phosphatase activator [Source:HGNC Symbol;Acc:HGNC:9308]
1	269420895	269421335	441	20GM_27209	2.34807	2.21782	0.118948	53	Promoter (<=1kb)	1	269387435	269420998	33564	2	ENSSSCG00000005671	ENSSSCT00000006234	0	CRAT	carnitine O-acetyltransferase [Source:RefSeq peptide;Acc:NP_001106518]
1	269453136	269454595	1460	20GM_27216	3.55437	4.16267	0.490137	372	Promoter (<=1kb)	1	269454099	269455310	1212	2	ENSSSCG00000005673	ENSSSCT00000006236	715	IER5L	immediate early response 5 like [Source:HGNC Symbol;Acc:HGNC:23679]
1	269824908	269825277	370	20GM_27264	2.39572	2.28593	0.118948	218	Promoter (<=1kb)	1	269825957	269828163	2207	1	ENSSSCG00000005678	ENSSSCT00000006243	-680	NTMT1	N-terminal Xaa-Pro-Lys N-methyltransferase 1 [Source:RefSeq peptide;Acc:NP_001230386]
1	269826163	269826682	520	20GM_27265	2.40114	2.2937	0.118948	155	Promoter (<=1kb)	1	269825957	269828163	2207	1	ENSSSCG00000005678	ENSSSCT00000006243	206	NTMT1	N-terminal Xaa-Pro-Lys N-methyltransferase 1 [Source:RefSeq peptide;Acc:NP_001230386]
1	269833780	269834562	783	20GM_27266	2.40815	2.45431	0.118948	557	Promoter (<=1kb)	1	269828286	269834278	5993	2	ENSSSCG00000005679	ENSSSCT00000006244	0	ASB6	ankyrin repeat and SOCS box protein 6 [Source:RefSeq peptide;Acc:NP_001093407]
1	269852836	269853277	442	20GM_27268	2.61657	2.60774	0.118948	258	Promoter (<=1kb)	1	269853399	269902468	49070	1	ENSSSCG00000005680	ENSSSCT00000006245	-122	PRRX2	paired related homeobox 2 [Source:HGNC Symbol;Acc:HGNC:21338]
1	269923626	269923902	277	20GM_27276	3.16253	3.57133	0.313116	169	Promoter (<=1kb)	1	269911793	269924481	12689	2	ENSSSCG00000005688	ENSSSCT00000006255	579	PTGES	Sus scrofa prostaglandin E synthase (PTGES), mRNA. [Source:RefSeq mRNA;Acc:NM_001038631]
1	269967443	269967871	429	20GM_27285	2.38957	2.42681	0.118948	329	Promoter (<=1kb)	1	269967008	269971989	4982	1	ENSSSCG00000005683	ENSSSCT00000006249	435	TOR1B	torsin family 1 member B [Source:HGNC Symbol;Acc:HGNC:11995]
1	269995620	269996230	611	20GM_27289	2.38504	2.641	0.139446	48	Promoter (<=1kb)	1	269986279	269995390	9112	2	ENSSSCG00000030426	ENSSSCT00000024953	-230	C9orf78	chromosome 9 open reading frame 78 [Source:HGNC Symbol;Acc:HGNC:24932]
1	270190540	270191552	1013	20GM_27314	2.59826	2.73536	0.202804	126	Promoter (<=1kb)	1	270190511	270255491	64981	1	ENSSSCG00000038868	ENSSSCT00000064993	29	GPR107	G protein-coupled receptor 107 [Source:HGNC Symbol;Acc:HGNC:17830]
1	270274237	270274608	372	20GM_27324	2.61657	2.60774	0.118948	153	Promoter (<=1kb)	1	270274716	270334883	60168	1	ENSSSCG00000039311	ENSSSCT00000037027	-108	NCS1	neuronal calcium sensor 1 [Source:HGNC Symbol;Acc:HGNC:3953]
1	270530910	270532538	1629	20GM_27354	3.58867	4.21523	0.490137	1398	Promoter (<=1kb)	1	270531589	270586345	54757	1	ENSSSCG00000005701	ENSSSCT00000006270	0	ASS1	argininosuccinate synthase 1 [Source:HGNC Symbol;Acc:HGNC:758]
1	270538977	270539573	597	20GM_27355	3.93065	4.88228	0.746055	402	Promoter (<=1kb)	1	270538000	270586378	48379	1	ENSSSCG00000005701	ENSSSCT00000039002	977	ASS1	argininosuccinate synthase 1 [Source:HGNC Symbol;Acc:HGNC:758]
1	270761969	270762383	415	20GM_27375	2.79344	3.02369	0.260737	107	Promoter (<=1kb)	1	270761824	270906709	144886	1	ENSSSCG00000005706	ENSSSCT00000054304	145	ABL1	ABL proto-oncogene 1, non-receptor tyrosine kinase [Source:HGNC Symbol;Acc:HGNC:76]
1	271004122	271004735	614	20GM_27407	2.19502	2.05817	0.118948	487	Promoter (<=1kb)	1	271004501	271069970	65470	1	ENSSSCG00000005710	ENSSSCT00000006282	0	LAMC3	laminin subunit gamma 3 [Source:HGNC Symbol;Acc:HGNC:6494]
1	271103546	271104279	734	20GM_27412	2.90103	3.6295	0.358268	175	Promoter (<=1kb)	1	271104033	271210323	106291	1	ENSSSCG00000005711	ENSSSCT00000006280	0	NUP214	nucleoporin 214 [Source:HGNC Symbol;Acc:HGNC:8064]
1	271257397	271258131	735	20GM_27430	3.82453	4.71927	0.708579	625	Promoter (<=1kb)	1	271242331	271257555	15225	2	ENSSSCG00000028172	ENSSSCT00000023759	0	FAM78A	family with sequence similarity 78 member A [Source:HGNC Symbol;Acc:HGNC:25465]
1	271346296	271346614	319	20GM_27445	3.17504	3.59	0.324802	135	Promoter (<=1kb)	1	271344580	271345458	879	2	ENSSSCG00000022130	ENSSSCT00000026639	-838	RPL5	ribosomal protein L5 [Source:HGNC Symbol;Acc:HGNC:10360]
1	271431774	271432121	348	20GM_27456	2.94107	3.13832	0.260737	81	Promoter (<=1kb)	1	271432196	271448358	16163	1	ENSSSCG00000005716	ENSSSCT00000043029	-75	POMT1	protein O-mannosyltransferase 1 [Source:HGNC Symbol;Acc:HGNC:9202]
1	271453608	271454199	592	20GM_27460	2.59728	2.85352	0.249026	497	Promoter (<=1kb)	1	271446726	271453855	7130	2	ENSSSCG00000005717	ENSSSCT00000006287	0	UCK1	uridine-cytidine kinase 1 [Source:HGNC Symbol;Acc:HGNC:14859]
1	271927631	271928416	786	20GM_27515	2.96944	3.4213	0.260737	706	Promoter (<=1kb)	1	271724918	271928315	203398	2	ENSSSCG00000005720	ENSSSCT00000006290	0	MED27	Mediator of RNA polymerase II transcription subunit 27 [Source:UniProtKB/Swiss-Prot;Acc:Q6Q7J5]
1	272212305	272213092	788	20GM_27540	2.59826	2.73536	0.202804	322	Promoter (<=1kb)	1	272180489	272212463	31975	2	ENSSSCG00000005725	ENSSSCT00000045069	0	TTF1	transcription termination factor 1 [Source:HGNC Symbol;Acc:HGNC:12397]
1	272453352	272454698	1347	20GM_27568	3.92143	4.86808	0.746055	724	Promoter (<=1kb)	1	272381458	272454046	72589	2	ENSSSCG00000005729	ENSSSCT00000006300	0	DDX31	DEAD-box helicase 31 [Source:HGNC Symbol;Acc:HGNC:16715]
1	272668696	272669288	593	20GM_27590	2.45665	2.37366	0.118948	533	Promoter (<=1kb)	1	272663650	272669466	5817	2	ENSSSCG00000005735	ENSSSCT00000006306	178
1	272743241	272744766	1526	20GM_27594	2.75217	3.09062	0.260737	326	Promoter (<=1kb)	1	272743845	272763819	19975	1	ENSSSCG00000032110	ENSSSCT00000041895	0	GTF3C5	general transcription factor IIIC subunit 5 [Source:HGNC Symbol;Acc:HGNC:4668]
1	272800108	272800627	520	20GM_27605	4.18977	5.6842	1.09496	190	Promoter (<=1kb)	1	272777709	272799998	22290	2	ENSSSCG00000005738	ENSSSCT00000060366	-110	RALGDS	ral guanine nucleotide dissociation stimulator [Source:HGNC Symbol;Acc:HGNC:9842]
1	272809106	272809422	317	20GM_27607	2.51386	2.51466	0.118948	253	Promoter (<=1kb)	1	272776846	272808481	31636	2	ENSSSCG00000005738	ENSSSCT00000059353	-625	RALGDS	ral guanine nucleotide dissociation stimulator [Source:HGNC Symbol;Acc:HGNC:9842]
1	272816493	272817929	1437	20GM_27610	2.49707	2.43227	0.118948	1311	Promoter (<=1kb)	1	272776848	272817813	40966	2	ENSSSCG00000005738	ENSSSCT00000006309	0	RALGDS	ral guanine nucleotide dissociation stimulator [Source:HGNC Symbol;Acc:HGNC:9842]
1	272818603	272818944	342	20GM_27611	2.88136	3.04991	0.260737	110	Promoter (<=1kb)	1	272776848	272817813	40966	2	ENSSSCG00000005738	ENSSSCT00000006309	-790	RALGDS	ral guanine nucleotide dissociation stimulator [Source:HGNC Symbol;Acc:HGNC:9842]
1	272823481	272824041	561	20GM_27612	3.16253	3.57133	0.313116	410	Promoter (<=1kb)	1	272776848	272824184	47337	2	ENSSSCG00000005738	ENSSSCT00000042593	143	RALGDS	ral guanine nucleotide dissociation stimulator [Source:HGNC Symbol;Acc:HGNC:9842]
1	272955150	272955603	454	20GM_27618	2.27262	2.25354	0.118948	90	Promoter (<=1kb)	1	272949902	272955026	5125	2	ENSSSCG00000032106	ENSSSCT00000045365	-124	SURF6	surfeit 6 [Source:HGNC Symbol;Acc:HGNC:11478]
1	272964537	272964847	311	20GM_27621	2.5148	2.4581	0.118948	50	Promoter (<=1kb)	1	272964782	272964854	73	1	ENSSSCG00000037405	ENSSSCT00000053894	0	SNORD36	Small nucleolar RNA SNORD36 [Source:RFAM;Acc:RF00049]
1	272968855	272970034	1180	20GM_27622	2.61657	2.60774	0.118948	284	Promoter (<=1kb)	1	272965643	272970320	4678	2	ENSSSCG00000035727	ENSSSCT00000042555	286	SURF1	SURF1, cytochrome c oxidase assembly factor [Source:HGNC Symbol;Acc:HGNC:11474]
1	272987427	272987878	452	20GM_27624	2.58884	2.62285	0.124445	294	Promoter (<=1kb)	1	272976100	272988582	12483	2	ENSSSCG00000040710	ENSSSCT00000045824	704	SURF4	surfeit 4 [Source:HGNC Symbol;Acc:HGNC:11476]
1	272988432	272988720	289	20GM_27625	3.03211	3.27413	0.260737	154	Promoter (<=1kb)	1	272976100	272988582	12483	2	ENSSSCG00000040710	ENSSSCT00000045824	0	SURF4	surfeit 4 [Source:HGNC Symbol;Acc:HGNC:11476]
1	273021553	273022206	654	20GM_27629	3.21623	3.65157	0.358534	206	Promoter (<=1kb)	1	273011735	273021928	10194	2	ENSSSCG00000023173	ENSSSCT00000028732	0	REXO4	REX4 homolog, 3'-5' exonuclease [Source:HGNC Symbol;Acc:HGNC:12820]
1	273022968	273023381	414	20GM_27630	2.94798	3.14859	0.260737	287	Promoter (<=1kb)	1	273024154	273056038	31885	1	ENSSSCG00000021241	ENSSSCT00000022734	-773	ADAMTS13	ADAM metallopeptidase with thrombospondin type 1 motif 13 [Source:HGNC Symbol;Acc:HGNC:1366]
1	273074992	273076181	1190	20GM_27633	3.2873	3.7581	0.420916	596	Promoter (<=1kb)	1	273067277	273075391	8115	2	ENSSSCG00000024166	ENSSSCT00000053177	0	SLC2A6	solute carrier family 2 member 6 [Source:HGNC Symbol;Acc:HGNC:11011]
1	273119118	273119420	303	20GM_27638	2.34807	2.21782	0.118948	154	Promoter (<=1kb)	1	273119777	273156183	36407	1	ENSSSCG00000026425	ENSSSCT00000028900	-357	ADAMTSL2	ADAMTS like 2 [Source:HGNC Symbol;Acc:HGNC:14631]
1	273293258	273293701	444	20GM_27657	2.61657	2.60774	0.118948	130	Promoter (<=1kb)	1	273227300	273293495	66196	2	ENSSSCG00000005740	ENSSSCT00000063695	0	SARDH	sarcosine dehydrogenase, mitochondrial [Source:RefSeq peptide;Acc:NP_001240851]
1	273477002	273477978	977	20GM_27682	3.92143	4.86808	0.746055	597	Promoter (<=1kb)	1	273305242	273476293	171052	2	ENSSSCG00000005743	ENSSSCT00000048675	-709	VAV2	vav guanine nucleotide exchange factor 2 [Source:HGNC Symbol;Acc:HGNC:12658]
1	273534586	273535611	1026	20GM_27695	2.94798	3.14859	0.260737	646	Promoter (<=1kb)	1	273504867	273534418	29552	2	ENSSSCG00000005749	ENSSSCT00000042641	-168	BRD3	bromodomain containing 3 [Source:HGNC Symbol;Acc:HGNC:1104]
1	273559670	273561009	1340	20GM_27698	4.6029	6.11025	1.37352	541	Promoter (<=1kb)	1	273560282	273579338	19057	1	ENSSSCG00000024912	ENSSSCT00000023586	0	WDR5	WD repeat domain 5 [Source:HGNC Symbol;Acc:HGNC:12757]
1	273580800	273581177	378	20GM_27702	3.58651	4.73639	0.71493	246	Promoter (<=1kb)	1	273580557	273580682	126	2	ENSSSCG00000021926	ENSSSCT00000023566	-118	U6atac	U6atac minor spliceosomal RNA [Source:RFAM;Acc:RF00619]
1	273702964	273703382	419	20GM_27720	2.61657	2.60774	0.118948	75	Promoter (<=1kb)	1	273703960	273797613	93654	1	ENSSSCG00000038220	ENSSSCT00000052285	-578	RXRA	retinoid X receptor alpha [Source:HGNC Symbol;Acc:HGNC:10477]
1	273706090	273706495	406	20GM_27721	2.58202	2.55666	0.118948	79	Promoter (<=1kb)	1	273705637	273794186	88550	1	ENSSSCG00000038220	ENSSSCT00000036293	453	RXRA	retinoid X receptor alpha [Source:HGNC Symbol;Acc:HGNC:10477]
1	273756172	273756786	615	20GM_27733	2.61657	2.60774	0.118948	554	Promoter (<=1kb)	1	273756913	273797613	40701	1	ENSSSCG00000038220	ENSSSCT00000057575	-127	RXRA	retinoid X receptor alpha [Source:HGNC Symbol;Acc:HGNC:10477]
1	273956014	273956509	496	20GM_27764	2.71074	2.79974	0.208313	113	Promoter (<=1kb)	1	273956343	274082908	126566	1	ENSSSCG00000005751	ENSSSCT00000006323	0	COL5A1	Sus scrofa collagen, type V, alpha 1 (COL5A1), mRNA. [Source:RefSeq mRNA;Acc:NM_001014971]
1	274104022	274105055	1034	20GM_27776	2.61657	2.60774	0.118948	777	Promoter (<=1kb)	1	274106006	274111975	5970	1	ENSSSCG00000023333	ENSSSCT00000027887	-951	FCN2	Sus scrofa ficolin (collagen/fibrinogen domain containing lectin) 2 (hucolin) (FCN2), mRNA. [Source:RefSeq mRNA;Acc:NM_213868]
1	274132193	274132652	460	20GM_27780	2.61657	2.60774	0.118948	199	Promoter (<=1kb)	1	274124161	274133208	9048	2	ENSSSCG00000029414	ENSSSCT00000058467	556
1	274224112	274224632	521	20GM_27786	3.13989	3.43671	0.260737	129	Promoter (<=1kb)	1	274224350	274261832	37483	1	ENSSSCG00000029715	ENSSSCT00000030751	0	OLFM1	olfactomedin 1 [Source:HGNC Symbol;Acc:HGNC:17187]
1	274236658	274237902	1245	20GM_27790	2.61657	2.60774	0.118948	959	Promoter (<=1kb)	1	274236374	274261832	25459	1	ENSSSCG00000029715	ENSSSCT00000023409	284	OLFM1	olfactomedin 1 [Source:HGNC Symbol;Acc:HGNC:17187]
10	667000	667964	965	20GM_27828	2.40815	2.45431	0.118948	150	Promoter (<=1kb)	10	575075	667480	92406	2	ENSSSCG00000010801	ENSSSCT00000011817	0	CDC73	cell division cycle 73 [Source:HGNC Symbol;Acc:HGNC:16783]
10	668456	668918	463	20GM_27829	2.67577	2.74886	0.208313	291	Promoter (<=1kb)	10	575075	667480	92406	2	ENSSSCG00000010801	ENSSSCT00000011817	-976	CDC73	cell division cycle 73 [Source:HGNC Symbol;Acc:HGNC:16783]
10	678352	679655	1304	20GM_27832	5.74973	8.67976	3.38307	731	Promoter (<=1kb)	10	679309	687349	8041	1	ENSSSCG00000031991	ENSSSCT00000053376	0	GLRX2	Sus scrofa glutaredoxin 2 (GLRX2), mRNA. [Source:RefSeq mRNA;Acc:NM_001243717]
10	939718	940629	912	20GM_27857	2.75217	3.09062	0.260737	229	Promoter (<=1kb)	10	933790	940311	6522	2	ENSSSCG00000037241	ENSSSCT00000042452	0	RGS2	Regulator of G-protein signaling 2 [Source:UniProtKB/Swiss-Prot;Acc:Q3S853]
10	1392680	1393286	607	20GM_27896	3.13989	3.43671	0.260737	63	Promoter (<=1kb)	10	1338922	1394229	55308	2	ENSSSCG00000040323	ENSSSCT00000046775	943	RGS21	regulator of G protein signaling 21 [Source:HGNC Symbol;Acc:HGNC:26839]
10	5754249	5755032	784	20GM_28135	3.88572	4.81317	0.746055	318	Promoter (<=1kb)	10	5754175	5815078	60904	1	ENSSSCG00000010811	ENSSSCT00000011827	74	KCTD3	potassium channel tetramerization domain containing 3 [Source:HGNC Symbol;Acc:HGNC:21305]
10	7796933	7797553	621	20GM_28310	2.75217	3.09062	0.260737	160	Promoter (<=1kb)	10	7615592	7797190	181599	2	ENSSSCG00000027207	ENSSSCT00000044388	0	GPATCH2	G-patch domain containing 2 [Source:HGNC Symbol;Acc:HGNC:25499]
10	8253584	8253872	289	20GM_28339	3.44021	4.50363	0.556412	190	Promoter (<=1kb)	10	8253769	8271298	17530	1	ENSSSCG00000027846	ENSSSCT00000024386	0	RRP15	ribosomal RNA processing 15 homolog [Source:HGNC Symbol;Acc:HGNC:24255]
10	8306508	8306886	379	20GM_28347	2.6814	2.75704	0.208313	314	Promoter (<=1kb)	10	8306790	8405771	98982	1	ENSSSCG00000010816	ENSSSCT00000011833	0	TGFB2	transforming growth factor beta 2 [Source:HGNC Symbol;Acc:HGNC:11768]
10	9542889	9543627	739	20GM_28493	3.09092	3.36258	0.260737	249	Promoter (<=1kb)	10	9527528	9543466	15939	2	ENSSSCG00000039095	ENSSSCT00000046075	0	SLC30A10	solute carrier family 30 member 10 [Source:HGNC Symbol;Acc:HGNC:25355]
10	9648446	9649279	834	20GM_28504	2.8469	3.10274	0.260737	76	Promoter (<=1kb)	10	9579178	9648367	69190	2	ENSSSCG00000010821	ENSSSCT00000043477	-79	EPRS	glutamyl-prolyl-tRNA synthetase [Source:HGNC Symbol;Acc:HGNC:3418]
10	9980388	9980728	341	20GM_28539	2.61657	2.60774	0.118948	124	Promoter (<=1kb)	10	9980378	10104869	124492	1	ENSSSCG00000010825	ENSSSCT00000011843	10	MARK1	microtubule affinity regulating kinase 1 [Source:HGNC Symbol;Acc:HGNC:6896]
10	10115569	10116034	466	20GM_28550	3.01776	3.25263	0.260737	303	Promoter (<=1kb)	10	10115927	10127714	11788	1	ENSSSCG00000027882	ENSSSCT00000022625	0	C1orf115	chromosome 1 open reading frame 115 [Source:HGNC Symbol;Acc:HGNC:25873]
10	10156796	10157160	365	20GM_28555	2.61657	2.60774	0.118948	111	Promoter (<=1kb)	10	10156795	10191317	34523	1	ENSSSCG00000010826	ENSSSCT00000039797	1	MARC2	mitochondrial amidoxime reducing component 2 [Source:HGNC Symbol;Acc:HGNC:26064]
10	10190786	10191339	554	20GM_28558	2.4589	2.64045	0.139124	318	Promoter (<=1kb)	10	10190880	10216175	25296	1	ENSSSCG00000010829	ENSSSCT00000061361	0	MARC1	mitochondrial amidoxime reducing component 1 [Source:HGNC Symbol;Acc:HGNC:26189]
10	10225293	10225702	410	20GM_28566	2.61657	2.60774	0.118948	271	Promoter (<=1kb)	10	10226490	10226607	118	1	ENSSSCG00000020507	ENSSSCT00000022102	-788	U6atac	U6atac minor spliceosomal RNA [Source:RFAM;Acc:RF00619]
10	10905225	10905498	274	20GM_28644	2.45089	2.36534	0.118948	118	Promoter (<=1kb)	10	10866448	10905066	38619	2	ENSSSCG00000010831	ENSSSCT00000011849	-159	DUSP10	dual specificity phosphatase 10 [Source:HGNC Symbol;Acc:HGNC:3065]
10	11320182	11321607	1426	20GM_28696	2.34365	2.27036	0.118948	808	Promoter (<=1kb)	10	11321527	11321981	455	1	ENSSSCG00000035197	ENSSSCT00000058483	0
10	11466176	11467713	1538	20GM_28713	3.35182	4.00044	0.490137	723	Promoter (<=1kb)	10	11428399	11466854	38456	2	ENSSSCG00000010835	ENSSSCT00000011854	0	AIDA	axin interactor, dorsalization associated [Source:HGNC Symbol;Acc:HGNC:25761]
10	11526286	11526713	428	20GM_28722	4.19869	5.48007	0.976959	130	Promoter (<=1kb)	10	11526619	11709891	183273	1	ENSSSCG00000035479	ENSSSCT00000039557	0	DISP1	dispatched RND transporter family member 1 [Source:HGNC Symbol;Acc:HGNC:19711]
10	11638502	11639033	532	20GM_28738	2.27262	2.25354	0.118948	435	Promoter (<=1kb)	10	11639005	11709891	70887	1	ENSSSCG00000035479	ENSSSCT00000037344	0	DISP1	dispatched RND transporter family member 1 [Source:HGNC Symbol;Acc:HGNC:19711]
10	11673544	11673845	302	20GM_28744	2.24868	2.07702	0.118948	46	Promoter (<=1kb)	10	11674704	11709868	35165	1	ENSSSCG00000035479	ENSSSCT00000065639	-859	DISP1	dispatched RND transporter family member 1 [Source:HGNC Symbol;Acc:HGNC:19711]
10	11835746	11836242	497	20GM_28761	2.59728	2.85352	0.249026	384	Promoter (<=1kb)	10	11835585	11845808	10224	1	ENSSSCG00000031212	ENSSSCT00000041144	161	CHML	CHM like, Rab escort protein 2 [Source:HGNC Symbol;Acc:HGNC:1941]
10	12321919	12322858	940	20GM_28806	2.56953	2.53827	0.118948	814	Promoter (<=1kb)	10	11950909	12322304	371396	2	ENSSSCG00000010840	ENSSSCT00000066052	0	RGS7	regulator of G protein signaling 7 [Source:HGNC Symbol;Acc:HGNC:10003]
10	12323250	12323543	294	20GM_28807	2.94107	3.13832	0.260737	30	Promoter (<=1kb)	10	11950901	12322359	371459	2	ENSSSCG00000010840	ENSSSCT00000011860	-891	RGS7	regulator of G protein signaling 7 [Source:HGNC Symbol;Acc:HGNC:10003]
10	12422333	12422658	326	20GM_28816	2.78081	2.90208	0.260737	175	Promoter (<=1kb)	10	12402675	12421470	18796	2	ENSSSCG00000028178	ENSSSCT00000052936	-863	FH	fumarate hydratase, mitochondrial [Source:RefSeq peptide;Acc:NP_001230517]
10	12556106	12557077	972	20GM_28831	2.73426	2.93624	0.260737	790	Promoter (<=1kb)	10	12557736	12568443	10708	1	ENSSSCG00000024484	ENSSSCT00000025010	-659	DEGS1	Sus scrofa delta 4-desaturase, sphingolipid 1 (DEGS1), mRNA. [Source:RefSeq mRNA;Acc:NM_001244121]
10	12557356	12558136	781	20GM_28832	5.48389	8.89159	3.56875	554	Promoter (<=1kb)	10	12557736	12568443	10708	1	ENSSSCG00000024484	ENSSSCT00000025010	0	DEGS1	Sus scrofa delta 4-desaturase, sphingolipid 1 (DEGS1), mRNA. [Source:RefSeq mRNA;Acc:NM_001244121]
10	12671522	12671945	424	20GM_28847	2.73426	2.93624	0.260737	136	Promoter (<=1kb)	10	12587424	12671140	83717	2	ENSSSCG00000026705	ENSSSCT00000049160	-382	NVL	nuclear VCP-like [Source:HGNC Symbol;Acc:HGNC:8070]
10	12688284	12689394	1111	20GM_28849	3.4078	3.9397	0.490137	675	Promoter (<=1kb)	10	12688556	12705256	16701	1	ENSSSCG00000035034	ENSSSCT00000066024	0	CNIH4	cornichon family AMPA receptor auxiliary protein 4 [Source:HGNC Symbol;Acc:HGNC:25013]
10	12757046	12757606	561	20GM_28854	2.53732	2.54846	0.118948	383	Promoter (<=1kb)	10	12713534	12756325	42792	2	ENSSSCG00000010849	ENSSSCT00000011871	-721	WDR26	WD repeat domain 26 [Source:HGNC Symbol;Acc:HGNC:21208]
10	13431884	13432952	1069	20GM_28906	4.04282	5.05561	0.822852	158	Promoter (<=1kb)	10	13389900	13432131	42232	2	ENSSSCG00000032397	ENSSSCT00000061242	0	LBR	lamin B receptor [Source:HGNC Symbol;Acc:HGNC:6518]
10	13755479	13756615	1137	20GM_28949	3.16253	3.57133	0.313116	827	Promoter (<=1kb)	10	13757489	13773073	15585	1	ENSSSCG00000010853	ENSSSCT00000011875	-874	EPHX1	Sus scrofa epoxide hydrolase 1 (EPHX1), mRNA. [Source:RefSeq mRNA;Acc:NM_214355]
10	13851482	13851802	321	20GM_28959	3.13989	3.43671	0.260737	155	Promoter (<=1kb)	10	13852251	13852351	101	2	ENSSSCG00000033416	ENSSSCT00000029734	549	U6	U6 spliceosomal RNA [Source:RFAM;Acc:RF00026]
10	13853643	13854045	403	20GM_28960	2.61657	2.60774	0.118948	98	Promoter (<=1kb)	10	13849052	13853438	4387	2	ENSSSCG00000032299	ENSSSCT00000031630	-205	LEFTY2	Sus scrofa left-right determination factor 2 (LEFTY2), mRNA. [Source:RefSeq mRNA;Acc:NM_001195346]
10	13896810	13897230	421	20GM_28968	2.80529	2.93795	0.260737	140	Promoter (<=1kb)	10	13879728	13897785	18058	2	ENSSSCG00000010858	ENSSSCT00000036806	555	SDE2	SDE2 telomere maintenance homolog [Source:HGNC Symbol;Acc:HGNC:26643]
10	13898862	13899372	511	20GM_28969	2.6814	2.75704	0.208313	197	Promoter (<=1kb)	10	13876426	13897862	21437	2	ENSSSCG00000010858	ENSSSCT00000011880	-1000	SDE2	SDE2 telomere maintenance homolog [Source:HGNC Symbol;Acc:HGNC:26643]
10	13937624	13940100	2477	20GM_28974	3.45529	4.01168	0.490137	90	Promoter (<=1kb)	10	13939843	13948506	8664	1	ENSSSCG00000023971	ENSSSCT00000049322	0	H3F3A	Histone H3.3 [Source:UniProtKB/Swiss-Prot;Acc:Q71LE2]
10	14183874	14184644	771	20GM_28994	3.76524	4.62854	0.642915	131	Promoter (<=1kb)	10	14110379	14183915	73537	2	ENSSSCG00000021310	ENSSSCT00000024654	0
10	14239915	14240948	1034	20GM_29008	2.9267	3.35639	0.260737	631	Promoter (<=1kb)	10	14203645	14240972	37328	2	ENSSSCG00000023660	ENSSSCT00000028077	24	PARP1	poly(ADP-ribose) polymerase 1 [Source:HGNC Symbol;Acc:HGNC:270]
10	14532841	14533717	877	20GM_29059	3.1925	3.75931	0.420916	249	Promoter (<=1kb)	10	14533195	14561860	28666	1	ENSSSCG00000010860	ENSSSCT00000051056	0	PSEN2	Presenilin-2 Presenilin-2 NTF subunit Presenilin-2 CTF subunit [Source:UniProtKB/Swiss-Prot;Acc:Q0MS45]
10	14596168	14596737	570	20GM_29067	3.16253	3.57133	0.313116	366	Promoter (<=1kb)	10	14596599	14643772	47174	1	ENSSSCG00000010861	ENSSSCT00000054103	0	COQ8A	coenzyme Q8A [Source:HGNC Symbol;Acc:HGNC:16812]
10	15041744	15042585	842	20GM_29114	2.58359	2.61527	0.124445	135	Promoter (<=1kb)	10	15041762	15120345	78584	1	ENSSSCG00000010863	ENSSSCT00000047033	0	AHCTF1	AT-hook containing transcription factor 1 [Source:HGNC Symbol;Acc:HGNC:24618]
10	15263365	15264328	964	20GM_29140	3.2536	3.85178	0.483168	693	Promoter (<=1kb)	10	15202863	15264335	61473	2	ENSSSCG00000010866	ENSSSCT00000011888	7	SCCPDH	saccharopine dehydrogenase-like oxidoreductase [Source:RefSeq peptide;Acc:NP_001231318]
10	15317160	15317540	381	20GM_29141	2.56953	2.53827	0.118948	173	Promoter (<=1kb)	10	15317574	15359074	41501	1	ENSSSCG00000010865	ENSSSCT00000011887	-34	EXO1	exonuclease 1 [Source:HGNC Symbol;Acc:HGNC:3511]
10	16740376	16741010	635	20GM_29274	3.5459	4.14971	0.490137	481	Promoter (<=1kb)	10	16443427	16741750	298324	2	ENSSSCG00000010872	ENSSSCT00000035590	740	AKT3	RAC-gamma serine/threonine-protein kinase [Source:RefSeq peptide;Acc:NP_001243075]
10	17365348	17365752	405	20GM_29344	2.09616	2.16562	0.118948	50	Promoter (<=1kb)	10	17365636	17413364	47729	1	ENSSSCG00000010876	ENSSSCT00000053405	0	DESI2	Sus scrofa desumoylating isopeptidase 2 (DESI2), mRNA. [Source:RefSeq mRNA;Acc:NM_001097419]
10	17471454	17473084	1631	20GM_29350	3.58273	4.3505	0.50134	631	Promoter (<=1kb)	10	17471914	17477392	5479	1	ENSSSCG00000039618	ENSSSCT00000058659	0
10	17496712	17497124	413	20GM_29354	2.64249	2.70055	0.173687	335	Promoter (<=1kb)	10	17478013	17497000	18988	2	ENSSSCG00000010877	ENSSSCT00000059575	0	HNRNPU	heterogeneous nuclear ribonucleoprotein U [Source:HGNC Symbol;Acc:HGNC:5048]
10	17559121	17559430	310	20GM_29364	2.25895	2.09149	0.118948	174	Promoter (<=1kb)	10	17559248	17655269	96022	1	ENSSSCG00000010878	ENSSSCT00000011901	0	EFCAB2	EF-hand calcium binding domain 2 [Source:HGNC Symbol;Acc:HGNC:28166]
10	17560038	17560375	338	20GM_29365	2.94107	3.13832	0.260737	123	Promoter (<=1kb)	10	17559248	17655269	96022	1	ENSSSCG00000010878	ENSSSCT00000011901	790	EFCAB2	EF-hand calcium binding domain 2 [Source:HGNC Symbol;Acc:HGNC:28166]
10	17712029	17713062	1034	20GM_29376	3.43125	3.97521	0.490137	763	Promoter (<=1kb)	10	17711443	18213267	501825	1	ENSSSCG00000010879	ENSSSCT00000026658	586	KIF26B	kinesin family member 26B [Source:HGNC Symbol;Acc:HGNC:25484]
10	19019111	19019970	860	20GM_29465	3.44021	4.50363	0.556412	438	Promoter (<=1kb)	10	18267601	19019528	751928	2	ENSSSCG00000022034	ENSSSCT00000032490	0	SMYD3	Sus scrofa SET and MYND domain containing 3 (SMYD3), mRNA. [Source:RefSeq mRNA;Acc:NM_001160092]
10	19083963	19084503	541	20GM_29474	3.97662	4.95318	0.797126	358	Promoter (<=1kb)	10	19084462	19140303	55842	1	ENSSSCG00000010882	ENSSSCT00000011905	0	CNST	consortin, connexin sorting protein [Source:HGNC Symbol;Acc:HGNC:26486]
10	19153868	19154538	671	20GM_29480	2.3077	2.21895	0.118948	606	Promoter (<=1kb)	10	19153790	19178108	24319	1	ENSSSCG00000010884	ENSSSCT00000011908	78
10	19550108	19550468	361	20GM_29501	2.61657	2.60774	0.118948	232	Promoter (<=1kb)	10	19420680	19551064	130385	2	ENSSSCG00000011176	ENSSSCT00000012239	596	SUSD4	sushi domain containing 4 [Source:HGNC Symbol;Acc:HGNC:25470]
10	19730484	19731874	1391	20GM_29521	3.43125	3.97521	0.490137	585	Promoter (<=1kb)	10	19624172	19731940	107769	2	ENSSSCG00000034746	ENSSSCT00000037864	66	CAPN8	calpain 8 [Source:HGNC Symbol;Acc:HGNC:1485]
10	19757681	19759225	1545	20GM_29523	2.93284	3.22995	0.260737	1134	Promoter (<=1kb)	10	19758729	19819314	60586	1	ENSSSCG00000029411	ENSSSCT00000022751	0	CAPN2	calpain-2 catalytic subunit [Source:RefSeq peptide;Acc:NP_001093658]
10	19935837	19936799	963	20GM_29547	2.15153	2.07373	0.118948	303	Promoter (<=1kb)	10	19823936	19936170	112235	2	ENSSSCG00000010894	ENSSSCT00000011919	0	TP53BP2	tumor protein p53 binding protein 2 [Source:HGNC Symbol;Acc:HGNC:12000]
10	19937093	19937811	719	20GM_29548	3.08931	3.46222	0.272061	554	Promoter (<=1kb)	10	19936271	19953757	17487	1	ENSSSCG00000036301	ENSSSCT00000060036	822
10	20089230	20089875	646	20GM_29565	3.75692	4.61583	0.632831	561	Promoter (<=1kb)	10	20050370	20089749	39380	2	ENSSSCG00000010897	ENSSSCT00000058703	0	ZBTB41	zinc finger and BTB domain containing 41 [Source:HGNC Symbol;Acc:HGNC:24819]
10	20635795	20636214	420	20GM_29605	2.94107	3.13832	0.260737	119	Promoter (<=1kb)	10	20392326	20636247	243922	2	ENSSSCG00000010900	ENSSSCT00000042034	33	DENND1B	DENN domain containing 1B [Source:HGNC Symbol;Acc:HGNC:28404]
10	20732397	20733572	1176	20GM_29611	2.64249	2.70055	0.173687	888	Promoter (<=1kb)	10	20732726	20738659	5934	1	ENSSSCG00000032380	ENSSSCT00000058577	0	C1orf53	chromosome 1 open reading frame 53 [Source:HGNC Symbol;Acc:HGNC:30003]
10	20747754	20748811	1058	20GM_29614	2.56086	2.6801	0.166036	485	Promoter (<=1kb)	10	20748167	20759882	11716	1	ENSSSCG00000010903	ENSSSCT00000063006	0	LHX9	LIM homeobox 9 [Source:HGNC Symbol;Acc:HGNC:14222]
10	20966169	20967116	948	20GM_29634	2.93284	3.22995	0.260737	414	Promoter (<=1kb)	10	20966655	21124279	157625	1	ENSSSCG00000010904	ENSSSCT00000045124	0	NEK7	NIMA related kinase 7 [Source:HGNC Symbol;Acc:HGNC:13386]
10	21182921	21183502	582	20GM_29653	3.7708	4.82014	0.746055	440	Promoter (<=1kb)	10	21184244	21185071	828	1	ENSSSCG00000032359	ENSSSCT00000066194	-742
10	21483795	21484125	331	20GM_29670	2.45089	2.36534	0.118948	257	Promoter (<=1kb)	10	21483275	21600468	117194	1	ENSSSCG00000010908	ENSSSCT00000048012	520	PTPRC	protein tyrosine phosphatase, receptor type C [Source:HGNC Symbol;Acc:HGNC:9666]
10	22354362	22354658	297	20GM_29751	3.13989	3.43671	0.260737	171	Promoter (<=1kb)	10	22354041	22354393	353	2	ENSSSCG00000034404	ENSSSCT00000039516	0
10	23037818	23038577	760	20GM_29785	4.34167	5.70183	1.10538	547	Promoter (<=1kb)	10	23036146	23038758	2613	2	ENSSSCG00000010911	ENSSSCT00000011941	181	ZNF281	zinc finger protein 281 [Source:HGNC Symbol;Acc:HGNC:13075]
10	23038928	23039778	851	20GM_29786	3.41562	3.95154	0.490137	193	Promoter (<=1kb)	10	23036146	23038758	2613	2	ENSSSCG00000010911	ENSSSCT00000011941	-170	ZNF281	zinc finger protein 281 [Source:HGNC Symbol;Acc:HGNC:13075]
10	23274759	23275247	489	20GM_29809	2.75676	2.8669	0.249026	244	Promoter (<=1kb)	10	23275402	23357525	82124	1	ENSSSCG00000027314	ENSSSCT00000030669	-155	CAMSAP2	calmodulin regulated spectrin associated protein family member 2 [Source:HGNC Symbol;Acc:HGNC:29188]
10	23800405	23800806	402	20GM_29860	2.51386	2.51466	0.118948	318	Promoter (<=1kb)	10	23788282	23800559	12278	2	ENSSSCG00000024061	ENSSSCT00000051019	0	TNNI1	troponin I, slow skeletal muscle [Source:RefSeq peptide;Acc:NP_999077]
10	23966071	23967033	963	20GM_29886	2.58202	2.55666	0.118948	744	Promoter (<=1kb)	10	23965428	23967272	1845	2	ENSSSCG00000031634	ENSSSCT00000065072	239
10	24157784	24158949	1166	20GM_29910	3.28005	3.74721	0.420916	623	Promoter (<=1kb)	10	24158648	24161497	2850	1	ENSSSCG00000031981	ENSSSCT00000039457	0	SHISA4	shisa family member 4 [Source:HGNC Symbol;Acc:HGNC:27139]
10	24192649	24192959	311	20GM_29916	3.43932	3.98744	0.490137	178	Promoter (<=1kb)	10	24165972	24193696	27725	2	ENSSSCG00000031201	ENSSSCT00000044205	737	LMOD1	leiomodin 1 [Source:HGNC Symbol;Acc:HGNC:6647]
10	24193482	24194969	1488	20GM_29917	3.43125	3.97521	0.490137	245	Promoter (<=1kb)	10	24165972	24193696	27725	2	ENSSSCG00000031201	ENSSSCT00000044205	0	LMOD1	leiomodin 1 [Source:HGNC Symbol;Acc:HGNC:6647]
10	24219065	24219470	406	20GM_29921	2.61657	2.60774	0.118948	305	Promoter (<=1kb)	10	24218347	24236099	17753	1	ENSSSCG00000034151	ENSSSCT00000041095	718	RNPEP	arginyl aminopeptidase [Source:HGNC Symbol;Acc:HGNC:10078]
10	24307307	24307741	435	20GM_29929	2.61657	2.60774	0.118948	286	Promoter (<=1kb)	10	24306971	24315813	8843	1	ENSSSCG00000038768	ENSSSCT00000065166	336	GPR37L1	G protein-coupled receptor 37 like 1 [Source:HGNC Symbol;Acc:HGNC:14923]
10	24334524	24335502	979	20GM_29934	2.61657	2.60774	0.118948	501	Promoter (<=1kb)	10	24324436	24335781	11346	2	ENSSSCG00000037669	ENSSSCT00000045897	279	PTPN7	protein tyrosine phosphatase, non-receptor type 7 [Source:HGNC Symbol;Acc:HGNC:9659]
10	24358323	24359092	770	20GM_29939	3.6632	4.33001	0.490137	571	Promoter (<=1kb)	10	24359973	24452799	92827	1	ENSSSCG00000023403	ENSSSCT00000061856	-881
10	24411492	24412108	617	20GM_29945	4.18652	5.27956	0.822852	351	Promoter (<=1kb)	10	24412101	24415099	2999	1	ENSSSCG00000037298	ENSSSCT00000042374	0
10	24459242	24460422	1181	20GM_29950	2.34365	2.27036	0.118948	115	Promoter (<=1kb)	10	24451903	24459084	7182	2	ENSSSCG00000010923	ENSSSCT00000011955	-158	UBE2T	ubiquitin conjugating enzyme E2 T [Source:HGNC Symbol;Acc:HGNC:25009]
10	24464867	24465856	990	20GM_29952	3.02223	3.50139	0.302062	313	Promoter (<=1kb)	10	24465041	24637358	172318	1	ENSSSCG00000010925	ENSSSCT00000011956	0	PPP1R12B	protein phosphatase 1 regulatory subunit 12B [Source:HGNC Symbol;Acc:HGNC:7619]
10	24670123	24671023	901	20GM_29979	3.13989	3.43671	0.260737	134	Promoter (<=1kb)	10	24638411	24670152	31742	2	ENSSSCG00000010926	ENSSSCT00000039758	0	SYT2	synaptotagmin 2 [Source:HGNC Symbol;Acc:HGNC:11510]
10	24830944	24831408	465	20GM_29993	3.33895	3.83578	0.474372	383	Promoter (<=1kb)	10	24739157	24831413	92257	2	ENSSSCG00000010928	ENSSSCT00000011960	5	KDM5B	lysine demethylase 5B [Source:HGNC Symbol;Acc:HGNC:18039]
10	24867633	24867990	358	20GM_29996	2.24868	2.07702	0.118948	162	Promoter (<=1kb)	10	24859391	24867146	7756	2	ENSSSCG00000022787	ENSSSCT00000024951	-487	RABIF	RAB interacting factor [Source:HGNC Symbol;Acc:HGNC:9797]
10	24923002	24923580	579	20GM_30007	3.38098	4.60975	0.632831	428	Promoter (<=1kb)	10	24869829	24923494	53666	2	ENSSSCG00000010931	ENSSSCT00000059113	0		adiponectin receptor protein 1 [Source:RefSeq peptide;Acc:NP_001007194]
10	24930373	24930752	380	20GM_30008	2.22083	2.80543	0.212237	107	Promoter (<=1kb)	10	24923837	24931688	7852	2	ENSSSCG00000010929	ENSSSCT00000011961	936	CYB5R1	cytochrome b5 reductase 1 [Source:RefSeq peptide;Acc:NP_001230847]
10	25146144	25146609	466	20GM_30012	2.94107	3.13832	0.260737	102	Promoter (<=1kb)	10	25144791	25147056	2266	2	ENSSSCG00000040378	ENSSSCT00000048350	447	WEE1	WEE1 G2 checkpoint kinase [Source:HGNC Symbol;Acc:HGNC:12761]
10	25282618	25283141	524	20GM_30022	2.59411	2.63047	0.131301	203	Promoter (<=1kb)	10	25283932	25339161	55230	1	ENSSSCG00000011167	ENSSSCT00000012229	-791	ZNF782	zinc finger protein 782 [Source:HGNC Symbol;Acc:HGNC:33110]
10	25472103	25472886	784	20GM_30039	2.78081	2.90208	0.260737	569	Promoter (<=1kb)	10	25471937	25587071	115135	1	ENSSSCG00000027557	ENSSSCT00000060556	166	CDC14B	cell division cycle 14B [Source:HGNC Symbol;Acc:HGNC:1719]
10	25519767	25520247	481	20GM_30046	3.90608	5.24027	0.822852	189	Promoter (<=1kb)	10	25519850	25586960	67111	1	ENSSSCG00000027557	ENSSSCT00000066163	0	CDC14B	cell division cycle 14B [Source:HGNC Symbol;Acc:HGNC:1719]
10	25635580	25636278	699	20GM_30062	3.38309	4.04779	0.490137	202	Promoter (<=1kb)	10	25595592	25636056	40465	2	ENSSSCG00000035956	ENSSSCT00000039933	0	HABP4	intracellular hyaluronan-binding protein 4 [Source:RefSeq peptide;Acc:NP_001231610]
10	25708101	25708647	547	20GM_30069	2.59411	2.63047	0.131301	142	Promoter (<=1kb)	10	25707711	25735067	27357	1	ENSSSCG00000028981	ENSSSCT00000029185	390	ZNF367	zinc finger protein 367 [Source:HGNC Symbol;Acc:HGNC:18320]
10	25738789	25739169	381	20GM_30073	2.27273	2.11094	0.118948	310	Promoter (<=1kb)	10	25738285	25788808	50524	1	ENSSSCG00000039368	ENSSSCT00000011967	504	SLC35D2	Sus scrofa solute carrier family 35 member D2 (SLC35D2), mRNA. [Source:RefSeq mRNA;Acc:NM_001244362]
10	26241010	26241672	663	20GM_30116	2.93284	3.22995	0.260737	475	Promoter (<=1kb)	10	26112814	26241139	128326	2	ENSSSCG00000010941	ENSSSCT00000011974	0
10	26497321	26497984	664	20GM_30143	4.18652	5.27956	0.822852	456	Promoter (<=1kb)	10	26497370	26497556	187	1	ENSSSCG00000038409	ENSSSCT00000040105	0
10	26626528	26627927	1400	20GM_30155	3.93115	5.06711	0.822852	543	Promoter (<=1kb)	10	26626659	26699605	72947	1	ENSSSCG00000027312	ENSSSCT00000055827	0	PTCH1	patched 1 [Source:HGNC Symbol;Acc:HGNC:9585]
10	26796384	26797325	942	20GM_30169	3.02031	3.35967	0.260737	183	Promoter (<=1kb)	10	26796553	27061583	265031	1	ENSSSCG00000033654	ENSSSCT00000045875	0	FANCC	Fanconi anemia complementation group C [Source:HGNC Symbol;Acc:HGNC:3584]
10	27472415	27472971	557	20GM_30247	2.18885	2.04937	0.118948	148	Promoter (<=1kb)	10	27082196	27472353	390158	2	ENSSSCG00000010943	ENSSSCT00000011977	-62	C9orf3	chromosome 9 open reading frame 3 [Source:HGNC Symbol;Acc:HGNC:1361]
10	27953248	27954670	1423	20GM_30305	3.52333	4.26031	0.490137	984	Promoter (<=1kb)	10	27724647	27953536	228890	2	ENSSSCG00000010949	ENSSSCT00000057089	0	DAPK1	death associated protein kinase 1 [Source:HGNC Symbol;Acc:HGNC:2674]
10	28995041	28995994	954	20GM_30394	2.73426	2.93624	0.260737	427	Promoter (<=1kb)	10	28904327	28995461	91135	2	ENSSSCG00000038150	ENSSSCT00000041574	0
10	29117877	29118168	292	20GM_30403	3.09092	3.36258	0.260737	97	Promoter (<=1kb)	10	29117605	29219024	101420	1	ENSSSCG00000010955	ENSSSCT00000011991	272	GOLM1	golgi membrane protein 1 [Source:HGNC Symbol;Acc:HGNC:15451]
10	29118577	29119414	838	20GM_30404	2.53732	2.54846	0.118948	517	Promoter (<=1kb)	10	29117605	29219024	101420	1	ENSSSCG00000010955	ENSSSCT00000011991	972	GOLM1	golgi membrane protein 1 [Source:HGNC Symbol;Acc:HGNC:15451]
10	29321987	29322978	992	20GM_30430	3.21623	3.65157	0.358534	262	Promoter (<=1kb)	10	29203195	29322658	119464	2	ENSSSCG00000010956	ENSSSCT00000064297	0	NAA35	N(alpha)-acetyltransferase 35, NatC auxiliary subunit [Source:HGNC Symbol;Acc:HGNC:24340]
10	29439566	29440165	600	20GM_30440	2.51056	2.60576	0.118948	454	Promoter (<=1kb)	10	29439434	29589868	150435	1	ENSSSCG00000010957	ENSSSCT00000064134	132	AGTPBP1	ATP/GTP binding protein 1 [Source:HGNC Symbol;Acc:HGNC:17258]
10	30427632	30428167	536	20GM_30505	3.56288	4.1757	0.490137	339	Promoter (<=1kb)	10	30036015	30427580	391566	2	ENSSSCG00000010959	ENSSSCT00000011995	-52	NTRK2	neurotrophic receptor tyrosine kinase 2 [Source:HGNC Symbol;Acc:HGNC:8032]
10	30430420	30430960	541	20GM_30507	3.13989	3.43671	0.260737	259	Promoter (<=1kb)	10	30032176	30429882	397707	2	ENSSSCG00000010959	ENSSSCT00000054821	-538	NTRK2	neurotrophic receptor tyrosine kinase 2 [Source:HGNC Symbol;Acc:HGNC:8032]
10	30975263	30976411	1149	20GM_30558	2.96021	3.2705	0.260737	467	Promoter (<=1kb)	10	30975671	30987948	12278	1	ENSSSCG00000022760	ENSSSCT00000025854	0	HNRNPK	heterogeneous nuclear ribonucleoprotein K [Source:HGNC Symbol;Acc:HGNC:5044]
10	31000934	31001247	314	20GM_30562	2.33451	2.44783	0.118948	227	Promoter (<=1kb)	10	31000519	31011442	10924	1	ENSSSCG00000034203	ENSSSCT00000065105	415	C9orf64	chromosome 9 open reading frame 64 [Source:HGNC Symbol;Acc:HGNC:28144]
10	31276626	31277033	408	20GM_30591	2.93284	3.22995	0.260737	178	Promoter (<=1kb)	10	31276609	31317516	40908	1	ENSSSCG00000021005	ENSSSCT00000047748	17	UBQLN1	ubiquilin 1 [Source:HGNC Symbol;Acc:HGNC:12508]
10	31277448	31277777	330	20GM_30592	2.69232	2.87428	0.253827	197	Promoter (<=1kb)	10	31276609	31317516	40908	1	ENSSSCG00000021005	ENSSSCT00000047748	839	UBQLN1	ubiquilin 1 [Source:HGNC Symbol;Acc:HGNC:12508]
10	31340091	31341158	1068	20GM_30601	3.44505	5.14515	0.822852	789	Promoter (<=1kb)	10	31328689	31341065	12377	2	ENSSSCG00000035132	ENSSSCT00000050553	0	IDNK	IDNK, gluconokinase [Source:HGNC Symbol;Acc:HGNC:31367]
10	31415783	31416083	301	20GM_30609	2.24868	2.07702	0.118948	226	Promoter (<=1kb)	10	31416757	31746654	329898	1	ENSSSCG00000010962	ENSSSCT00000051323	-674	FRMD3	FERM domain containing 3 [Source:HGNC Symbol;Acc:HGNC:24125]
10	31929385	31929721	337	20GM_30659	2.61657	2.60774	0.118948	242	Promoter (<=1kb)	10	31928933	32012400	83468	1	ENSSSCG00000040707	ENSSSCT00000049403	452	RASEF	RAS and EF-hand domain containing [Source:HGNC Symbol;Acc:HGNC:26464]
10	32110004	32110394	391	20GM_30681	2.3275	2.18854	0.118948	69	Promoter (<=1kb)	10	32110119	32112737	2619	1	ENSSSCG00000010966	ENSSSCT00000012003	0	CCL19	C-C motif chemokine 19 precursor [Source:RefSeq peptide;Acc:NP_001163987]
10	32134675	32134993	319	20GM_30685	2.25895	2.09149	0.118948	202	Promoter (<=1kb)	10	32134464	32135085	622	1	ENSSSCG00000034888	ENSSSCT00000066197	211
10	32138896	32139578	683	20GM_30687	2.30728	2.15984	0.118948	107	Promoter (<=1kb)	10	32138232	32138974	743	1	ENSSSCG00000010967	ENSSSCT00000012004	664	CCL27	Sus scrofa C-C motif chemokine ligand 27 (CCL27), mRNA. [Source:RefSeq mRNA;Acc:NM_001003922]
10	32147668	32148354	687	20GM_30690	2.94798	3.14859	0.260737	106	Promoter (<=1kb)	10	32139055	32148448	9394	2	ENSSSCG00000010968	ENSSSCT00000012005	94	IL11RA	interleukin 11 receptor subunit alpha [Source:HGNC Symbol;Acc:HGNC:5967]
10	32155072	32155343	272	20GM_30691	2.34365	2.27036	0.118948	67	Promoter (<=1kb)	10	32151271	32154833	3563	2	ENSSSCG00000010969	ENSSSCT00000058251	-239	GALT	galactose-1-phosphate uridylyltransferase [Source:HGNC Symbol;Acc:HGNC:4135]
10	32272619	32273297	679	20GM_30708	12.2945	34.7516	28.2643	361	Promoter (<=1kb)	10	32273086	32275177	2092	1	ENSSSCG00000027428	ENSSSCT00000029176	0	ENHO	Sus scrofa energy homeostasis associated (ENHO), mRNA. [Source:RefSeq mRNA;Acc:NM_001164858]
10	32355956	32356494	539	20GM_30721	2.83065	3.0787	0.260737	389	Promoter (<=1kb)	10	32355737	32419429	63693	1	ENSSSCG00000035455	ENSSSCT00000043440	219	FAM219A	family with sequence similarity 219 member A [Source:HGNC Symbol;Acc:HGNC:19920]
10	32436337	32437013	677	20GM_30730	2.56086	2.6801	0.166036	77	Promoter (<=1kb)	10	32436344	32443967	7624	1	ENSSSCG00000033196	ENSSSCT00000064815	0	KIAA1161	KIAA1161 [Source:HGNC Symbol;Acc:HGNC:19918]
10	32466887	32468126	1240	20GM_30733	2.40815	2.45431	0.118948	324	Promoter (<=1kb)	10	32447875	32466930	19056	2	ENSSSCG00000010981	ENSSSCT00000060636	0	NUDT2	Sus scrofa nudix hydrolase 2 (NUDT2), mRNA. [Source:RefSeq mRNA;Acc:NM_214309]
10	32755429	32755725	297	20GM_30766	2.42858	2.48454	0.118948	276	Promoter (<=1kb)	10	32755978	32892869	136892	1	ENSSSCG00000010987	ENSSSCT00000012026	-253	UBAP2	ubiquitin associated protein 2 [Source:HGNC Symbol;Acc:HGNC:14185]
10	32858145	32858961	817	20GM_30778	3.08291	3.4527	0.263721	566	Promoter (<=1kb)	10	32859519	32859601	83	1	ENSSSCG00000018689	ENSSSCT00000020284	-558	SNORD121A	Small nucleolar RNA SNORD121A [Source:RFAM;Acc:RF01191]
10	32873920	32875208	1289	20GM_30782	2.55768	2.57784	0.118948	866	Promoter (<=1kb)	10	32871417	32874837	3421	2	ENSSSCG00000037050	ENSSSCT00000063916	0
10	33098075	33100549	2475	20GM_30809	3.46334	4.02389	0.490137	2056	Promoter (<=1kb)	10	33098676	33114040	15365	1	ENSSSCG00000010992	ENSSSCT00000012033	0		aquaporin-7 [Source:RefSeq peptide;Acc:NP_001106909]
10	33316961	33317303	343	20GM_30835	2.48781	2.47716	0.118948	253	Promoter (<=1kb)	10	33317103	33381282	64180	1	ENSSSCG00000035454	ENSSSCT00000040755	0	B4GALT1	beta-1,4-galactosyltransferase 1 [Source:HGNC Symbol;Acc:HGNC:924]
10	33317832	33318711	880	20GM_30836	2.25345	2.08374	0.118948	325	Promoter (<=1kb)	10	33317305	33381280	63976	1	ENSSSCG00000035454	ENSSSCT00000052112	527	B4GALT1	beta-1,4-galactosyltransferase 1 [Source:HGNC Symbol;Acc:HGNC:924]
10	33399439	33399846	408	20GM_30849	2.4589	2.64045	0.139124	307	Promoter (<=1kb)	10	33399379	33425877	26499	1	ENSSSCG00000010999	ENSSSCT00000060863	60	SMU1	Sus scrofa DNA replication regulator and spliceosomal factor (SMU1), mRNA. [Source:RefSeq mRNA;Acc:NM_001243898]
10	33521138	33521601	464	20GM_30871	2.34365	2.27036	0.118948	427	Promoter (<=1kb)	10	33520716	33521174	459	2	ENSSSCG00000037801	ENSSSCT00000041082	0
10	33670363	33670717	355	20GM_30882	2.75676	2.8669	0.249026	113	Promoter (<=1kb)	10	33668562	33670249	1688	2	ENSSSCG00000011002	ENSSSCT00000012044	-114	TMEM215	transmembrane protein 215 [Source:HGNC Symbol;Acc:HGNC:33816]
10	33849268	33849667	400	20GM_30898	2.56086	2.6801	0.166036	59	Promoter (<=1kb)	10	33849324	33865230	15907	1	ENSSSCG00000011003	ENSSSCT00000012045	0		NADH dehydrogenase [Source:RefSeq peptide;Acc:NP_001038019]
10	33865564	33866392	829	20GM_30900	3.51547	4.42652	0.512272	621	Promoter (<=1kb)	10	33866114	33933455	67342	1	ENSSSCG00000030408	ENSSSCT00000058360	0	DDX58	probable ATP-dependent RNA helicase DDX58 [Source:RefSeq peptide;Acc:NP_998969]
10	33890747	33891132	386	20GM_30908	2.56086	2.6801	0.166036	341	Promoter (<=1kb)	10	33891715	33933451	41737	1	ENSSSCG00000030408	ENSSSCT00000048370	-583	DDX58	probable ATP-dependent RNA helicase DDX58 [Source:RefSeq peptide;Acc:NP_998969]
10	34001158	34002135	978	20GM_30925	2.27262	2.25354	0.118948	400	Promoter (<=1kb)	10	33934630	34001944	67315	2	ENSSSCG00000023807	ENSSSCT00000050582	0	ACO1	aconitase 1 [Source:HGNC Symbol;Acc:HGNC:117]
10	38025821	38026104	284	20GM_31099	2.61657	2.60774	0.118948	36	Promoter (<=1kb)	10	38026962	38028782	1821	1	ENSSSCG00000033151	ENSSSCT00000051065	-858	LINGO2	leucine rich repeat and Ig domain containing 2 [Source:HGNC Symbol;Acc:HGNC:21207]
10	38438082	38438800	719	20GM_31125	3.08291	3.4527	0.263721	186	Promoter (<=1kb)	10	38439680	38680110	240431	1	ENSSSCG00000038811	ENSSSCT00000048745	-880	MOB3B	MOB kinase activator 3B [Source:HGNC Symbol;Acc:HGNC:23825]
10	38440021	38440544	524	20GM_31126	2.25895	2.09149	0.118948	248	Promoter (<=1kb)	10	38439680	38680110	240431	1	ENSSSCG00000038811	ENSSSCT00000048745	341	MOB3B	MOB kinase activator 3B [Source:HGNC Symbol;Acc:HGNC:23825]
10	38817823	38818969	1147	20GM_31145	2.20208	2.01154	0.118948	323	Promoter (<=1kb)	10	38797315	38818047	20733	2	ENSSSCG00000036693	ENSSSCT00000060376	0	ZNF658	zinc finger protein 658 [Source:HGNC Symbol;Acc:HGNC:25226]
10	38969750	38970600	851	20GM_31161	2.9267	3.35639	0.260737	497	Promoter (<=1kb)	10	38949315	38970334	21020	2	ENSSSCG00000036524	ENSSSCT00000065132	0
10	39170247	39171217	971	20GM_31183	2.71074	2.79974	0.208313	840	Promoter (<=1kb)	10	39099168	39171105	71938	2	ENSSSCG00000029783	ENSSSCT00000028322	0	MKX	mohawk homeobox [Source:HGNC Symbol;Acc:HGNC:23729]
10	39171575	39172068	494	20GM_31184	2.61657	2.60774	0.118948	347	Promoter (<=1kb)	10	39099168	39171105	71938	2	ENSSSCG00000029783	ENSSSCT00000028322	-470	MKX	mohawk homeobox [Source:HGNC Symbol;Acc:HGNC:23729]
10	39797638	39798305	668	20GM_31240	3.4694	4.5502	0.592956	407	Promoter (<=1kb)	10	39533879	39798257	264379	2	ENSSSCG00000011070	ENSSSCT00000039877	0	MPP7	membrane palmitoylated protein 7 [Source:HGNC Symbol;Acc:HGNC:26542]
10	39932534	39932895	362	20GM_31255	2.4402	2.40873	0.118948	88	Promoter (<=1kb)	10	39932590	40024112	91523	1	ENSSSCG00000011013	ENSSSCT00000063562	0	WAC	WW domain containing adaptor with coiled-coil [Source:HGNC Symbol;Acc:HGNC:17327]
10	39933236	39933919	684	20GM_31256	2.40815	2.45431	0.118948	624	Promoter (<=1kb)	10	39933289	40020959	87671	1	ENSSSCG00000011013	ENSSSCT00000049530	0	WAC	WW domain containing adaptor with coiled-coil [Source:HGNC Symbol;Acc:HGNC:17327]
10	40052979	40053849	871	20GM_31267	2.35024	2.27978	0.118948	173	Promoter (<=1kb)	10	40053341	40060319	6979	1	ENSSSCG00000011014	ENSSSCT00000012056	0	BAMBI	BMP and activin membrane-bound inhibitor homolog precursor [Source:RefSeq peptide;Acc:NP_001188414]
10	40741784	40742096	313	20GM_31325	2.40114	2.2937	0.118948	145	Promoter (<=1kb)	10	40714541	40742480	27940	2	ENSSSCG00000020705	ENSSSCT00000033089	384	MAP3K8	mitogen-activated protein kinase kinase kinase 8 [Source:HGNC Symbol;Acc:HGNC:6860]
10	40952831	40953159	329	20GM_31349	2.64249	2.70055	0.173687	89	Promoter (<=1kb)	10	40952695	40998561	45867	1	ENSSSCG00000011020	ENSSSCT00000056471	136	JCAD	junctional cadherin 5 associated [Source:HGNC Symbol;Acc:HGNC:29283]
10	41177723	41178048	326	20GM_31384	3.17428	3.89727	0.490137	250	Promoter (<=1kb)	10	41177925	41462748	284824	1	ENSSSCG00000011022	ENSSSCT00000046152	0	SVIL	supervillin [Source:HGNC Symbol;Acc:HGNC:11480]
10	41178961	41179259	299	20GM_31385	2.64249	2.70055	0.173687	32	Promoter (<=1kb)	10	41178962	41462739	283778	1	ENSSSCG00000011022	ENSSSCT00000066269	0	SVIL	supervillin [Source:HGNC Symbol;Acc:HGNC:11480]
10	41773344	41773661	318	20GM_31456	2.56086	2.6801	0.166036	144	Promoter (<=1kb)	10	41574147	41773616	199470	2	ENSSSCG00000011023	ENSSSCT00000041052	0	ZNF438	zinc finger protein 438 [Source:HGNC Symbol;Acc:HGNC:21029]
10	41774414	41774818	405	20GM_31457	2.15153	2.07373	0.118948	60	Promoter (<=1kb)	10	41574147	41773616	199470	2	ENSSSCG00000011023	ENSSSCT00000041052	-798	ZNF438	zinc finger protein 438 [Source:HGNC Symbol;Acc:HGNC:21029]
10	42914737	42915305	569	20GM_31589	3.09619	3.77527	0.431126	356	Promoter (<=1kb)	10	42836047	42915990	79944	2	ENSSSCG00000011028	ENSSSCT00000045008	685	EPC1	enhancer of polycomb homolog 1 [Source:HGNC Symbol;Acc:HGNC:19876]
10	42946496	42946886	391	20GM_31592	2.79344	3.02369	0.260737	251	Promoter (<=1kb)	10	42836443	42946864	110422	2	ENSSSCG00000011028	ENSSSCT00000062300	0	EPC1	enhancer of polycomb homolog 1 [Source:HGNC Symbol;Acc:HGNC:19876]
10	42987269	42987674	406	20GM_31596	3.57126	4.92422	0.777548	174	Promoter (<=1kb)	10	42987383	43002760	15378	1	ENSSSCG00000022045	ENSSSCT00000031258	0	PTCHD3	patched domain containing 3 [Source:HGNC Symbol;Acc:HGNC:24776]
10	43065967	43066296	330	20GM_31601	2.35024	2.27978	0.118948	207	Promoter (<=1kb)	10	43066760	43067538	779	1	ENSSSCG00000023200	ENSSSCT00000030761	-464
10	43518344	43518898	555	20GM_31649	2.92097	3.1085	0.260737	354	Promoter (<=1kb)	10	43517493	43526171	8679	1	ENSSSCG00000011033	ENSSSCT00000012075	851	VIM	Vimentin [Source:UniProtKB/Swiss-Prot;Acc:P02543]
10	43894347	43894813	467	20GM_31668	2.45089	2.36534	0.118948	81	Promoter (<=1kb)	10	43894429	43894994	566	1	ENSSSCG00000026941	ENSSSCT00000023945	0
10	43928647	43929422	776	20GM_31671	2.35024	2.27978	0.118948	358	Promoter (<=1kb)	10	43901594	43929356	27763	2	ENSSSCG00000038007	ENSSSCT00000050969	0	HACD1	3-hydroxyacyl-CoA dehydratase 1 [Source:HGNC Symbol;Acc:HGNC:9639]
10	43946812	43947203	392	20GM_31672	2.8469	3.10274	0.260737	32	Promoter (<=1kb)	10	43946985	44016077	69093	1	ENSSSCG00000011036	ENSSSCT00000028575	0	STAM	signal transducing adaptor molecule [Source:HGNC Symbol;Acc:HGNC:11357]
10	44107017	44107424	408	20GM_31690	2.37963	2.26288	0.118948	373	Promoter (<=1kb)	10	44107072	44226733	119662	1	ENSSSCG00000011038	ENSSSCT00000038702	0	MRC1	macrophage mannose receptor 1 precursor [Source:RefSeq peptide;Acc:NP_001242898]
10	44559165	44560035	871	20GM_31724	2.61657	2.60774	0.118948	484	Promoter (<=1kb)	10	44560566	44885424	324859	1	ENSSSCG00000011040	ENSSSCT00000046405	-531	CACNB2	calcium voltage-gated channel auxiliary subunit beta 2 [Source:HGNC Symbol;Acc:HGNC:1402]
10	44652265	44652568	304	20GM_31728	3.01776	3.25263	0.260737	189	Promoter (<=1kb)	10	44653386	44885424	232039	1	ENSSSCG00000011040	ENSSSCT00000049791	-818	CACNB2	calcium voltage-gated channel auxiliary subunit beta 2 [Source:HGNC Symbol;Acc:HGNC:1402]
10	45087822	45088435	614	20GM_31755	2.61657	2.60774	0.118948	434	Promoter (<=1kb)	10	45087915	45088984	1070	2	ENSSSCG00000033722	ENSSSCT00000049044	549
10	45127469	45127742	274	20GM_31757	2.40114	2.2937	0.118948	149	Promoter (<=1kb)	10	45127908	45128084	177	2	ENSSSCG00000038497	ENSSSCT00000062722	342	uc_338	TUC338 [Source:RFAM;Acc:RF02271]
10	45358974	45359803	830	20GM_31780	2.34365	2.27036	0.118948	254	Promoter (<=1kb)	10	45359660	45368803	9144	1	ENSSSCG00000011043	ENSSSCT00000012087	0	C1QL3	complement C1q like 3 [Source:HGNC Symbol;Acc:HGNC:19359]
10	45439531	45440543	1013	20GM_31794	3.01419	3.35058	0.260737	566	Promoter (<=1kb)	10	45361713	45440447	78735	2	ENSSSCG00000022953	ENSSSCT00000026176	0	PTER	phosphotriesterase related [Source:HGNC Symbol;Acc:HGNC:9590]
10	46132417	46133621	1205	20GM_31841	2.34365	2.27036	0.118948	865	Promoter (<=1kb)	10	46132741	46300726	167986	1	ENSSSCG00000011046	ENSSSCT00000059930	0	ITGA8	integrin subunit alpha 8 [Source:HGNC Symbol;Acc:HGNC:6144]
10	46450071	46450395	325	20GM_31860	2.5148	2.4581	0.118948	107	Promoter (<=1kb)	10	46449801	46599806	150006	1	ENSSSCG00000011047	ENSSSCT00000063062	270	FAM171A1	family with sequence similarity 171 member A1 [Source:HGNC Symbol;Acc:HGNC:23522]
10	46740864	46741287	424	20GM_31900	2.64249	2.70055	0.173687	82	Promoter (<=1kb)	10	46740585	46750606	10022	1	ENSSSCG00000038184	ENSSSCT00000040198	279	ACBD7	acyl-CoA binding domain containing 7 [Source:HGNC Symbol;Acc:HGNC:17715]
10	46799764	46800365	602	20GM_31906	3.35182	4.00044	0.490137	131	Promoter (<=1kb)	10	46790684	46800323	9640	2	ENSSSCG00000034119	ENSSSCT00000051957	0	MEIG1	meiosis/spermiogenesis associated 1 [Source:HGNC Symbol;Acc:HGNC:23429]
10	46899826	46900242	417	20GM_31914	3.90608	5.24027	0.822852	220	Promoter (<=1kb)	10	46875731	46899899	24169	2	ENSSSCG00000011048	ENSSSCT00000012092	0	SUV39H2	histone-lysine N-methyltransferase SUV39H2 [Source:RefSeq peptide;Acc:NP_001034836]
10	46900682	46901013	332	20GM_31915	2.19502	2.05817	0.118948	11	Promoter (<=1kb)	10	46874608	46900082	25475	2	ENSSSCG00000011048	ENSSSCT00000049142	-600	SUV39H2	histone-lysine N-methyltransferase SUV39H2 [Source:RefSeq peptide;Acc:NP_001034836]
10	46934403	46934819	417	20GM_31918	2.29235	2.13868	0.118948	172	Promoter (<=1kb)	10	46926663	46935312	8650	2	ENSSSCG00000032239	ENSSSCT00000040208	493
10	46935343	46935770	428	20GM_31919	2.53365	3.01482	0.260737	389	Promoter (<=1kb)	10	46935598	46956000	20403	1	ENSSSCG00000011053	ENSSSCT00000012097	0	CDNF	cerebral dopamine neurotrophic factor [Source:HGNC Symbol;Acc:HGNC:24913]
10	47140823	47141427	605	20GM_31932	2.64592	2.92813	0.260737	197	Promoter (<=1kb)	10	47140774	47223377	82604	1	ENSSSCG00000039658	ENSSSCT00000049441	49
10	47208879	47209345	467	20GM_31938	2.9755	3.18953	0.260737	303	Promoter (<=1kb)	10	47209123	47223382	14260	1	ENSSSCG00000039658	ENSSSCT00000048103	0
10	48358155	48358628	474	20GM_32063	2.64249	2.70055	0.173687	314	Promoter (<=1kb)	10	48358813	48387447	28635	1	ENSSSCG00000031659	ENSSSCT00000041326	-185
10	48359359	48359650	292	20GM_32064	2.39572	2.28593	0.118948	127	Promoter (<=1kb)	10	48359971	48387447	27477	1	ENSSSCG00000031659	ENSSSCT00000042678	-321
10	48402605	48402891	287	20GM_32069	2.20665	2.01795	0.118948	118	Promoter (<=1kb)	10	48403798	48425730	21933	1	ENSSSCG00000039244	ENSSSCT00000046232	-907	PHYH	phytanoyl-CoA 2-hydroxylase [Source:HGNC Symbol;Acc:HGNC:8940]
10	48523533	48523881	349	20GM_32087	3.20756	4.12997	0.490137	182	Promoter (<=1kb)	10	48480712	48523893	43182	2	ENSSSCG00000035059	ENSSSCT00000062154	12	MCM10	minichromosome maintenance 10 replication initiation factor [Source:HGNC Symbol;Acc:HGNC:18043]
10	48581796	48582097	302	20GM_32091	2.27262	2.25354	0.118948	189	Promoter (<=1kb)	10	48530845	48582767	51923	2	ENSSSCG00000023247	ENSSSCT00000046449	670	OPTN	Optineurin [Source:UniProtKB/Swiss-Prot;Acc:Q7YS99]
10	48582493	48583317	825	20GM_32092	2.34365	2.27036	0.118948	88	Promoter (<=1kb)	10	48530845	48582767	51923	2	ENSSSCG00000023247	ENSSSCT00000046449	0	OPTN	Optineurin [Source:UniProtKB/Swiss-Prot;Acc:Q7YS99]
10	48795247	48795769	523	20GM_32113	2.60537	2.86594	0.249026	157	Promoter (<=1kb)	10	48695652	48795578	99927	2	ENSSSCG00000011068	ENSSSCT00000030870	0
10	48855440	48855764	325	20GM_32124	2.3077	2.21895	0.118948	219	Promoter (<=1kb)	10	48807571	48855233	47663	2	ENSSSCG00000011066	ENSSSCT00000064510	-207	YME1L1	YME1 like 1 ATPase [Source:HGNC Symbol;Acc:HGNC:12843]
10	48920282	48920791	510	20GM_32135	4.03057	5.22036	0.822852	317	Promoter (<=1kb)	10	48883229	48921134	37906	2	ENSSSCG00000011064	ENSSSCT00000050348	343	ACBD5	acyl-CoA binding domain containing 5 [Source:HGNC Symbol;Acc:HGNC:23338]
10	48921106	48921644	539	20GM_32136	2.70414	2.79014	0.208313	81	Promoter (<=1kb)	10	48883229	48921134	37906	2	ENSSSCG00000011064	ENSSSCT00000050348	0	ACBD5	acyl-CoA binding domain containing 5 [Source:HGNC Symbol;Acc:HGNC:23338]
10	48939753	48940215	463	20GM_32140	2.59826	2.73536	0.202804	234	Promoter (<=1kb)	10	48939559	49069264	129706	1	ENSSSCG00000024127	ENSSSCT00000047950	194	ABI1	abl interactor 1 [Source:HGNC Symbol;Acc:HGNC:11320]
10	49119913	49120713	801	20GM_32158	2.22211	2.27279	0.118948	683	Promoter (<=1kb)	10	49069556	49120320	50765	2	ENSSSCG00000011061	ENSSSCT00000053999	0	PDSS1	decaprenyl diphosphate synthase subunit 1 [Source:HGNC Symbol;Acc:HGNC:17759]
10	49391497	49392194	698	20GM_32177	3.13989	3.43671	0.260737	293	Promoter (<=1kb)	10	49316680	49391013	74334	2	ENSSSCG00000011060	ENSSSCT00000012104	-484	GAD2	Sus scrofa glutamate decarboxylase 2 (GAD2), mRNA. [Source:RefSeq mRNA;Acc:NM_213895]
10	50309044	50310427	1384	20GM_32235	2.15153	2.07373	0.118948	1370	Promoter (<=1kb)	10	50286073	50310435	24363	2	ENSSSCG00000011071	ENSSSCT00000012115	8	THNSL1	threonine synthase like 1 [Source:HGNC Symbol;Acc:HGNC:26160]
10	50365194	50365547	354	20GM_32242	3.02031	3.35967	0.260737	136	Promoter (<=1kb)	10	50365903	50458591	92689	1	ENSSSCG00000028135	ENSSSCT00000064059	-356	PRTFDC1	phosphoribosyl transferase domain containing 1 [Source:HGNC Symbol;Acc:HGNC:23333]
10	50778746	50779133	388	20GM_32294	2.56334	2.52915	0.118948	325	Promoter (<=1kb)	10	50707921	50778857	70937	2	ENSSSCG00000011075	ENSSSCT00000046263	0	KIAA1217	KIAA1217 [Source:HGNC Symbol;Acc:HGNC:25428]
10	50996955	50997452	498	20GM_32317	2.82393	2.96532	0.260737	334	Promoter (<=1kb)	10	50706712	50998376	291665	2	ENSSSCG00000011075	ENSSSCT00000063724	924	KIAA1217	KIAA1217 [Source:HGNC Symbol;Acc:HGNC:25428]
10	51030281	51030626	346	20GM_32322	2.51386	2.51466	0.118948	50	Promoter (<=1kb)	10	50706713	51031582	324870	2	ENSSSCG00000011075	ENSSSCT00000045612	956	KIAA1217	KIAA1217 [Source:HGNC Symbol;Acc:HGNC:25428]
10	51205479	51205818	340	20GM_32344	2.25895	2.09149	0.118948	99	Promoter (<=1kb)	10	50707917	51205621	497705	2	ENSSSCG00000011075	ENSSSCT00000065333	0	KIAA1217	KIAA1217 [Source:HGNC Symbol;Acc:HGNC:25428]
10	51620005	51620880	876	20GM_32387	2.40815	2.45431	0.118948	157	Promoter (<=1kb)	10	51619680	51621116	1437	2	ENSSSCG00000011076	ENSSSCT00000012122	236	OTUD1	OTU deubiquitinase 1 [Source:HGNC Symbol;Acc:HGNC:27346]
10	51677207	51677571	365	20GM_32396	2.51386	2.51466	0.118948	202	Promoter (<=1kb)	10	51677255	51677392	138	1	ENSSSCG00000018169	ENSSSCT00000019764	0	SNORA70	Small nucleolar RNA SNORA70 [Source:RFAM;Acc:RF00156]
10	51818615	51819060	446	20GM_32412	3.03211	3.27413	0.260737	269	Promoter (<=1kb)	10	51818388	51819761	1374	2	ENSSSCG00000030662	ENSSSCT00000028603	701	PTF1A	pancreas specific transcription factor, 1a [Source:HGNC Symbol;Acc:HGNC:23734]
10	51820241	51820579	339	20GM_32413	2.61657	2.60774	0.118948	142	Promoter (<=1kb)	10	51818388	51819761	1374	2	ENSSSCG00000030662	ENSSSCT00000028603	-480	PTF1A	pancreas specific transcription factor, 1a [Source:HGNC Symbol;Acc:HGNC:23734]
10	51909249	51910393	1145	20GM_32421	2.51386	2.51466	0.118948	888	Promoter (<=1kb)	10	51888821	51910392	21572	2	ENSSSCG00000011077	ENSSSCT00000012123	0
10	52597555	52598026	472	20GM_32500	2.4589	2.64045	0.139124	69	Promoter (<=1kb)	10	52583492	52596824	13333	2	ENSSSCG00000011081	ENSSSCT00000038173	-731		polycomb complex protein BMI-1 [Source:RefSeq peptide;Acc:NP_001272900]
10	52600676	52601598	923	20GM_32501	3.13365	3.67022	0.366054	760	Promoter (<=1kb)	10	52597117	52601443	4327	2	ENSSSCG00000011082	ENSSSCT00000062358	0	COMMD3	COMM domain containing 3 [Source:HGNC Symbol;Acc:HGNC:23332]
10	52803484	52803785	302	20GM_32529	3.4078	3.9397	0.490137	173	Promoter (<=1kb)	10	52802869	52803096	228	1	ENSSSCG00000035589	ENSSSCT00000037771	615
10	53225108	53225488	381	20GM_32585	3.17504	3.59	0.324802	169	Promoter (<=1kb)	10	53069736	53225830	156095	2	ENSSSCG00000011085	ENSSSCT00000064367	342	MLLT10	MLLT10, histone lysine methyltransferase DOT1L cofactor [Source:HGNC Symbol;Acc:HGNC:16063]
10	53332133	53332478	346	20GM_32599	3.7118	4.93459	0.784805	131	Promoter (<=1kb)	10	53332035	53334758	2724	1	ENSSSCG00000011087	ENSSSCT00000012134	98	SKIDA1	SKI/DACH domain containing 1 [Source:HGNC Symbol;Acc:HGNC:32697]
10	53602325	53603218	894	20GM_32632	2.88136	3.04991	0.260737	84	Promoter (<=1kb)	10	53603019	53957851	354833	1	ENSSSCG00000011090	ENSSSCT00000045325	0	NEBL	nebulette [Source:HGNC Symbol;Acc:HGNC:16932]
10	55490148	55490468	321	20GM_32819	2.61657	2.60774	0.118948	222	Promoter (<=1kb)	10	55489664	55490149	486	2	ENSSSCG00000035866	ENSSSCT00000054819	0
10	55699933	55701006	1074	20GM_32839	3.45179	4.15184	0.490137	630	Promoter (<=1kb)	10	55675138	55700318	25181	2	ENSSSCG00000031456	ENSSSCT00000059248	0	ARL5B	ADP ribosylation factor like GTPase 5B [Source:HGNC Symbol;Acc:HGNC:23052]
10	55710420	55710788	369	20GM_32841	3.6632	4.33001	0.490137	184	Promoter (<=1kb)	10	55711397	55730204	18808	1	ENSSSCG00000033395	ENSSSCT00000044626	-609
10	55711208	55711562	355	20GM_32842	3.13989	3.43671	0.260737	238	Promoter (<=1kb)	10	55711397	55730204	18808	1	ENSSSCG00000033395	ENSSSCT00000044626	0
10	56129754	56130846	1093	20GM_32874	2.39437	2.34299	0.118948	1002	Promoter (<=1kb)	10	56078401	56130651	52251	2	ENSSSCG00000011101	ENSSSCT00000012148	0	ITGB1	Sus scrofa integrin subunit beta 1 (ITGB1), mRNA. [Source:RefSeq mRNA;Acc:NM_213968]
10	56417649	56418189	541	20GM_32912	2.93284	3.22995	0.260737	298	Promoter (<=1kb)	10	56416846	56416919	74	2	ENSSSCG00000035423	ENSSSCT00000041561	-730	SNORD11B	Small nucleolar RNA SNORD11B [Source:RFAM;Acc:RF01192]
10	56427805	56429812	2008	20GM_32913	3.18865	3.61033	0.341386	1435	Promoter (<=1kb)	10	56244105	56428786	184682	2	ENSSSCG00000011102	ENSSSCT00000012149	0	NRP1	neuropilin 1 [Source:HGNC Symbol;Acc:HGNC:8004]
10	57599271	57599886	616	20GM_33054	2.96168	3.16895	0.260737	466	Promoter (<=1kb)	10	57595690	57600420	4731	2	ENSSSCG00000031709	ENSSSCT00000062664	534
10	57829431	57830234	804	20GM_33072	3.13365	3.67022	0.366054	392	Promoter (<=1kb)	10	57829543	57895347	65805	1	ENSSSCG00000011106	ENSSSCT00000036398	0	CREM	cAMP responsive element modulator [Source:HGNC Symbol;Acc:HGNC:2352]
10	57837849	57838275	427	20GM_33075	2.40114	2.2937	0.118948	292	Promoter (<=1kb)	10	57838332	57895765	57434	1	ENSSSCG00000011106	ENSSSCT00000012153	-57	CREM	cAMP responsive element modulator [Source:HGNC Symbol;Acc:HGNC:2352]
10	57928871	57929832	962	20GM_33086	3.16253	3.57133	0.313116	254	Promoter (<=1kb)	10	57921989	57929071	7083	2	ENSSSCG00000024021	ENSSSCT00000025667	0
10	58097226	58097820	595	20GM_33107	3.34062	4.15595	0.490137	504	Promoter (<=1kb)	10	58094689	58096769	2081	2	ENSSSCG00000033001	ENSSSCT00000053966	-457	FZD8	frizzled class receptor 8 [Source:HGNC Symbol;Acc:HGNC:4046]
10	59052762	59053356	595	20GM_33215	2.40657	2.30151	0.118948	480	Promoter (<=1kb)	10	59052916	59144797	91882	1	ENSSSCG00000011110	ENSSSCT00000012159	0	CCDC3	coiled-coil domain containing 3 [Source:HGNC Symbol;Acc:HGNC:23813]
10	59630378	59630758	381	20GM_33263	3.13989	3.43671	0.260737	240	Promoter (<=1kb)	10	59205631	59630946	425316	2	ENSSSCG00000011111	ENSSSCT00000026201	188	CAMK1D	calcium/calmodulin dependent protein kinase ID [Source:HGNC Symbol;Acc:HGNC:19341]
10	59765452	59766107	656	20GM_33275	2.34365	2.27036	0.118948	131	Promoter (<=1kb)	10	59718340	59765621	47282	2	ENSSSCG00000011112	ENSSSCT00000012161	0	CDC123	Sus scrofa cell division cycle 123 (CDC123), mRNA. [Source:RefSeq mRNA;Acc:NM_001243823]
10	59816053	59816924	872	20GM_33283	2.40815	2.45431	0.118948	72	Promoter (<=1kb)	10	59790077	59816951	26875	2	ENSSSCG00000011114	ENSSSCT00000052360	27	SEC61A2	Sec61 translocon alpha 2 subunit [Source:HGNC Symbol;Acc:HGNC:17702]
10	59875193	59875542	350	20GM_33289	3.59789	4.37355	0.50134	135	Promoter (<=1kb)	10	59820423	59875245	54823	2	ENSSSCG00000039539	ENSSSCT00000060543	0	DHTKD1	dehydrogenase E1 and transketolase domain containing 1 [Source:HGNC Symbol;Acc:HGNC:23537]
10	59892195	59893053	859	20GM_33291	2.18885	2.04937	0.118948	828	Promoter (<=1kb)	10	59893058	59993402	100345	1	ENSSSCG00000011117	ENSSSCT00000050826	-5
10	59902058	59902898	841	20GM_33292	2.72146	2.81537	0.219275	181	Promoter (<=1kb)	10	59902577	59992127	89551	1	ENSSSCG00000011117	ENSSSCT00000012166	0
10	60058541	60058949	409	20GM_33313	2.61657	2.60774	0.118948	193	Promoter (<=1kb)	10	60033534	60058558	25025	2	ENSSSCG00000022247	ENSSSCT00000038682	0	PROSER2	proline and serine rich 2 [Source:HGNC Symbol;Acc:HGNC:23728]
10	60133912	60134244	333	20GM_33325	2.25895	2.09149	0.118948	284	Promoter (<=1kb)	10	60117313	60133627	16315	2	ENSSSCG00000011119	ENSSSCT00000012169	-285	ECHDC3	enoyl-CoA hydratase domain containing 3 [Source:HGNC Symbol;Acc:HGNC:23489]
10	60241084	60241564	481	20GM_33334	2.98246	3.19991	0.260737	125	Promoter (<=1kb)	10	60240912	60396617	155706	1	ENSSSCG00000011120	ENSSSCT00000052464	172	USP6NL	USP6 N-terminal like [Source:HGNC Symbol;Acc:HGNC:16858]
10	60712748	60713095	348	20GM_33376	2.34807	2.21782	0.118948	284	Promoter (<=1kb)	10	60506482	60713360	206879	2	ENSSSCG00000011121	ENSSSCT00000051735	265
10	63388920	63389203	284	20GM_33581	2.53732	2.54846	0.118948	177	Promoter (<=1kb)	10	63367663	63388876	21214	2	ENSSSCG00000011125	ENSSSCT00000038381	-44	GATA3	trans-acting T-cell-specific transcription factor GATA-3 [Source:RefSeq peptide;Acc:NP_001038032]
10	63461801	63462197	397	20GM_33594	2.73426	2.93624	0.260737	249	Promoter (<=1kb)	10	63422188	63461707	39520	2	ENSSSCG00000011127	ENSSSCT00000012178	-94	TAF3	TATA-box binding protein associated factor 3 [Source:HGNC Symbol;Acc:HGNC:17303]
10	63575880	63576512	633	20GM_33608	3.91706	5.2575	0.822852	341	Promoter (<=1kb)	10	63425178	63576194	151017	2	ENSSSCG00000011127	ENSSSCT00000037341	0	TAF3	TATA-box binding protein associated factor 3 [Source:HGNC Symbol;Acc:HGNC:17303]
10	63875385	63876023	639	20GM_33648	2.48781	2.47716	0.118948	438	Promoter (<=1kb)	10	63876966	64066546	189581	1	ENSSSCG00000024480	ENSSSCT00000026286	-943	SFMBT2	Scm-like with four mbt domains 2 [Source:HGNC Symbol;Acc:HGNC:20256]
10	63876473	63877064	592	20GM_33649	4.02368	5.02596	0.822852	346	Promoter (<=1kb)	10	63876966	64066546	189581	1	ENSSSCG00000024480	ENSSSCT00000026286	0	SFMBT2	Scm-like with four mbt domains 2 [Source:HGNC Symbol;Acc:HGNC:20256]
10	64498292	64498675	384	20GM_33699	2.61657	2.60774	0.118948	351	Promoter (<=1kb)	10	64498028	64596508	98481	1	ENSSSCG00000011131	ENSSSCT00000039762	264	PRKCQ	protein kinase C theta [Source:HGNC Symbol;Acc:HGNC:9410]
10	64801349	64802420	1072	20GM_33728	3.88326	4.99334	0.822852	231	Promoter (<=1kb)	10	64776322	64801612	25291	2	ENSSSCG00000011133	ENSSSCT00000058661	0	PFKFB3	6-phosphofructo-2-kinase/fructose-2,6-biphosphatase 3 [Source:HGNC Symbol;Acc:HGNC:8874]
10	64803148	64803701	554	20GM_33729	3.2873	3.7581	0.420916	423	Promoter (<=1kb)	10	64776318	64802292	25975	2	ENSSSCG00000011133	ENSSSCT00000036723	-856	PFKFB3	6-phosphofructo-2-kinase/fructose-2,6-biphosphatase 3 [Source:HGNC Symbol;Acc:HGNC:8874]
10	64908807	64909113	307	20GM_33740	3.35182	4.00044	0.490137	162	Promoter (<=1kb)	10	64885870	64909006	23137	2	ENSSSCG00000011134	ENSSSCT00000012186	0	RBM17	RNA binding motif protein 17 [Source:HGNC Symbol;Acc:HGNC:16944]
10	64948993	64949317	325	20GM_33743	2.5148	2.4581	0.118948	183	Promoter (<=1kb)	10	64948764	64994813	46050	1	ENSSSCG00000022849	ENSSSCT00000029511	229	IL2RA	interleukin-2 receptor subunit alpha precursor [Source:RefSeq peptide;Acc:NP_999000]
10	65021590	65022169	580	20GM_33755	3.59789	4.37355	0.50134	315	Promoter (<=1kb)	10	65022536	65054379	31844	1	ENSSSCG00000021815	ENSSSCT00000032534	-367
10	65107956	65109362	1407	20GM_33768	3.75692	4.61583	0.632831	294	Promoter (<=1kb)	10	65063089	65108378	45290	2	ENSSSCG00000030030	ENSSSCT00000054369	0	FBXO18	F-box protein, helicase, 18 [Source:HGNC Symbol;Acc:HGNC:13620]
10	65267382	65268198	817	20GM_33786	2.73426	2.93624	0.260737	378	Promoter (<=1kb)	10	65198614	65267043	68430	2	ENSSSCG00000011136	ENSSSCT00000065616	-339	FAM208B	family with sequence similarity 208 member B [Source:HGNC Symbol;Acc:HGNC:23484]
10	65372760	65373091	332	20GM_33801	2.24868	2.07702	0.118948	132	Promoter (<=1kb)	10	65369172	65372497	3326	2	ENSSSCG00000031414	ENSSSCT00000051403	-263
10	65474671	65475439	769	20GM_33819	3.13989	3.43671	0.260737	552	Promoter (<=1kb)	10	65476111	65489345	13235	1	ENSSSCG00000029077	ENSSSCT00000031213	-672	TUBAL3	tubulin alpha like 3 [Source:HGNC Symbol;Acc:HGNC:23534]
10	65704462	65705160	699	20GM_33840	2.94107	3.13832	0.260737	494	Promoter (<=1kb)	10	65680316	65704864	24549	2	ENSSSCG00000036941	ENSSSCT00000012204	0	AKR1E2	1,5-anhydro-D-fructose reductase [Source:UniProtKB/Swiss-Prot;Acc:P82125]
10	66996805	66997936	1132	20GM_34007	2.71074	2.79974	0.208313	723	Promoter (<=1kb)	10	66996954	67021688	24735	1	ENSSSCG00000011157	ENSSSCT00000055628	0	PITRM1	pitrilysin metallopeptidase 1 [Source:HGNC Symbol;Acc:HGNC:17663]
10	68528335	68528875	541	20GM_34116	4.31473	5.87927	1.21044	382	Promoter (<=1kb)	10	68489227	68528651	39425	2	ENSSSCG00000029602	ENSSSCT00000040226	0	WDR37	WD repeat-containing protein 37 [Source:RefSeq peptide;Acc:NP_001231383]
10	68534683	68536353	1671	20GM_34117	2.9267	3.35639	0.260737	461	Promoter (<=1kb)	10	68489920	68535143	45224	2	ENSSSCG00000029602	ENSSSCT00000060991	0	WDR37	WD repeat-containing protein 37 [Source:RefSeq peptide;Acc:NP_001231383]
10	68565681	68566697	1017	20GM_34123	2.69842	2.78181	0.208313	279	Promoter (<=1kb)	10	68547319	68566006	18688	2	ENSSSCG00000028602	ENSSSCT00000023947	0	GTPBP4	GTP binding protein 4 [Source:HGNC Symbol;Acc:HGNC:21535]
10	68769201	68769622	422	20GM_34148	2.45089	2.36534	0.118948	316	Promoter (<=1kb)	10	68770143	69139481	369339	1	ENSSSCG00000011163	ENSSSCT00000042952	-521	DIP2C	disco interacting protein 2 homolog C [Source:HGNC Symbol;Acc:HGNC:29150]
11	616360	616724	365	20GM_34265	2.51386	2.51466	0.118948	78	Promoter (<=1kb)	11	576724	616845	40122	2	ENSSSCG00000009568	ENSSSCT00000063264	121
11	800217	800510	294	20GM_34292	2.71074	2.79974	0.208313	133	Promoter (<=1kb)	11	793280	800046	6767	2	ENSSSCG00000036474	ENSSSCT00000038287	-171	GJB6	gap junction protein beta 6 [Source:HGNC Symbol;Acc:HGNC:4288]
11	1206423	1207355	933	20GM_34335	2.73426	2.93624	0.260737	848	Promoter (<=1kb)	11	1105047	1208087	103041	2	ENSSSCG00000009276	ENSSSCT00000051789	732	XPO4	exportin 4 [Source:HGNC Symbol;Acc:HGNC:17796]
11	1207678	1208811	1134	20GM_34336	3.44729	3.99953	0.490137	308	Promoter (<=1kb)	11	1105047	1208087	103041	2	ENSSSCG00000009276	ENSSSCT00000051789	0	XPO4	exportin 4 [Source:HGNC Symbol;Acc:HGNC:17796]
11	1265957	1266458	502	20GM_34345	2.22708	2.10387	0.118948	81	Promoter (<=1kb)	11	1227052	1266380	39329	2	ENSSSCG00000036326	ENSSSCT00000065634	0	LATS2	Sus scrofa LATS, large tumor suppressor, homolog 2 (Drosophila) (LATS2), mRNA. [Source:RefSeq mRNA;Acc:NM_001177919]
11	1499814	1501076	1263	20GM_34380	3.12487	3.65692	0.358534	652	Promoter (<=1kb)	11	1421178	1500393	79216	2	ENSSSCG00000024667	ENSSSCT00000054260	0	MICU2	mitochondrial calcium uptake 2 [Source:HGNC Symbol;Acc:HGNC:31830]
11	1553946	1554414	469	20GM_34385	5.53256	8.04984	2.84225	176	Promoter (<=1kb)	11	1554376	1582408	28033	1	ENSSSCG00000009278	ENSSSCT00000010161	0	FGF9	Fibroblast growth factor 9 [Source:UniProtKB/Swiss-Prot;Acc:Q95L12]
11	2310913	2311450	538	20GM_34450	3.13989	3.43671	0.260737	266	Promoter (<=1kb)	11	2310268	2379504	69237	1	ENSSSCG00000009281	ENSSSCT00000010165	645	SGCG	sarcoglycan gamma [Source:HGNC Symbol;Acc:HGNC:10809]
11	2333952	2334396	445	20GM_34452	2.24868	2.07702	0.118948	112	Promoter (<=1kb)	11	2333387	2380051	46665	1	ENSSSCG00000009281	ENSSSCT00000041718	565	SGCG	sarcoglycan gamma [Source:HGNC Symbol;Acc:HGNC:10809]
11	2421415	2422099	685	20GM_34467	3.07362	3.91253	0.490137	631	Promoter (<=1kb)	11	2379695	2421590	41896	2	ENSSSCG00000035493	ENSSSCT00000056312	0	SACS	sacsin molecular chaperone [Source:HGNC Symbol;Acc:HGNC:10519]
11	2829168	2829648	481	20GM_34511	2.92768	3.11844	0.260737	297	Promoter (<=1kb)	11	2806680	2829535	22856	2	ENSSSCG00000009293	ENSSSCT00000044951	0
11	3047114	3047681	568	20GM_34533	2.61657	2.60774	0.118948	456	Promoter (<=1kb)	11	2810029	3047354	237326	2	ENSSSCG00000009293	ENSSSCT00000055071	0
11	3216994	3217602	609	20GM_34553	4.5179	6.19641	1.40279	430	Promoter (<=1kb)	11	3188569	3217386	28818	2	ENSSSCG00000035119	ENSSSCT00000043077	0	MTMR6	myotubularin related protein 6 [Source:HGNC Symbol;Acc:HGNC:7453]
11	4042767	4043205	439	20GM_34635	3.08344	3.3513	0.260737	112	Promoter (<=1kb)	11	4039708	4043525	3818	2	ENSSSCG00000037194	ENSSSCT00000060492	320
11	4053269	4054696	1428	20GM_34636	2.9267	3.35639	0.260737	114	Promoter (<=1kb)	11	4053945	4160335	106391	1	ENSSSCG00000009298	ENSSSCT00000029736	0	CDK8	cyclin dependent kinase 8 [Source:HGNC Symbol;Acc:HGNC:1779]
11	4427073	4427391	319	20GM_34672	2.61657	2.60774	0.118948	235	Promoter (<=1kb)	11	4426797	4427953	1157	2	ENSSSCG00000009301	ENSSSCT00000010189	562	GPR12	Sus scrofa G protein-coupled receptor 12 (GPR12), mRNA. [Source:RefSeq mRNA;Acc:NM_001251818]
11	4688671	4688988	318	20GM_34689	2.19502	2.05817	0.118948	44	Promoter (<=1kb)	11	4612276	4689609	77334	2	ENSSSCG00000009302	ENSSSCT00000010190	621	USP12	ubiquitin specific peptidase 12 [Source:HGNC Symbol;Acc:HGNC:20485]
11	4731872	4733545	1674	20GM_34693	2.4402	2.40873	0.118948	115	Promoter (<=1kb)	11	4732005	4736485	4481	1	ENSSSCG00000009303	ENSSSCT00000045322	0
11	4873404	4873691	288	20GM_34706	2.34807	2.21782	0.118948	166	Promoter (<=1kb)	11	4867494	4874218	6725	2	ENSSSCG00000037313	ENSSSCT00000010194	527	MTIF3	mitochondrial translational initiation factor 3 [Source:HGNC Symbol;Acc:HGNC:29788]
11	5088111	5088762	652	20GM_34718	3.35182	4.00044	0.490137	348	Promoter (<=1kb)	11	5088287	5089511	1225	1	ENSSSCG00000009309	ENSSSCT00000065806	0
11	5333172	5334254	1083	20GM_34734	3.35182	4.00044	0.490137	210	Promoter (<=1kb)	11	5317557	5333839	16283	2	ENSSSCG00000033434	ENSSSCT00000063168	0
11	5362489	5362942	454	20GM_34738	3.13989	3.43671	0.260737	228	Promoter (<=1kb)	11	5354236	5363869	9634	2	ENSSSCG00000009316	ENSSSCT00000010206	927	URAD	ureidoimidazoline (2-oxo-4-hydroxy-4-carboxy-5-) decarboxylase [Source:HGNC Symbol;Acc:HGNC:17785]
11	5487390	5487805	416	20GM_34750	2.40114	2.2937	0.118948	206	Promoter (<=1kb)	11	5487337	5611652	124316	1	ENSSSCG00000009319	ENSSSCT00000063523	53	PAN3	PAN3 poly(A) specific ribonuclease subunit [Source:HGNC Symbol;Acc:HGNC:29991]
11	6000392	6001048	657	20GM_34802	3.12487	3.65692	0.358534	364	Promoter (<=1kb)	11	5985727	6000449	14723	2	ENSSSCG00000009322	ENSSSCT00000049437	0	SLC46A3	solute carrier family 46 member 3 [Source:HGNC Symbol;Acc:HGNC:27501]
11	6457678	6458501	824	20GM_34836	2.94107	3.13832	0.260737	489	Promoter (<=1kb)	11	6458038	6536052	78015	1	ENSSSCG00000025996	ENSSSCT00000010215	0	MTUS2	microtubule associated scaffold protein 2 [Source:HGNC Symbol;Acc:HGNC:20595]
11	6603584	6603886	303	20GM_34849	3.08291	3.4527	0.263721	45	Promoter (<=1kb)	11	6538057	6604639	66583	2	ENSSSCG00000029456	ENSSSCT00000022568	753	SLC7A1	Sus scrofa solute carrier family 7 (cationic amino acid transporter, y+ system), member 1 (SLC7A1), mRNA. [Source:RefSeq mRNA;Acc:NM_001012613]
11	6604754	6605511	758	20GM_34850	2.93284	3.22995	0.260737	192	Promoter (<=1kb)	11	6538055	6604793	66739	2	ENSSSCG00000029456	ENSSSCT00000010217	0	SLC7A1	Sus scrofa solute carrier family 7 (cationic amino acid transporter, y+ system), member 1 (SLC7A1), mRNA. [Source:RefSeq mRNA;Acc:NM_001012613]
11	6763185	6763546	362	20GM_34866	2.88136	3.04991	0.260737	176	Promoter (<=1kb)	11	6698004	6763495	65492	2	ENSSSCG00000035992	ENSSSCT00000061851	0	UBL3	ubiquitin like 3 [Source:HGNC Symbol;Acc:HGNC:12504]
11	7319969	7321172	1204	20GM_34941	3.18865	3.61033	0.341386	1054	Promoter (<=1kb)	11	7195562	7320834	125273	2	ENSSSCG00000009327	ENSSSCT00000046065	0	HMGB1	high mobility group protein B1 [Source:RefSeq peptide;Acc:NP_001004034]
11	7758894	7760905	2012	20GM_34984	2.90245	3.18494	0.260737	539	Promoter (<=1kb)	11	7733878	7759494	25617	2	ENSSSCG00000009334	ENSSSCT00000010229	0	HSPH1	Sus scrofa heat shock protein family H (Hsp110) member 1 (HSPH1), mRNA. [Source:RefSeq mRNA;Acc:NM_001097504]
11	7792199	7792672	474	20GM_34990	4.11734	5.35429	0.883948	268	Promoter (<=1kb)	11	7792368	7907049	114682	1	ENSSSCG00000009335	ENSSSCT00000010230	0	B3GLCT	beta 3-glucosyltransferase [Source:HGNC Symbol;Acc:HGNC:20207]
11	8518185	8518807	623	20GM_35067	2.51386	2.51466	0.118948	98	Promoter (<=1kb)	11	8518847	8763899	245053	1	ENSSSCG00000009338	ENSSSCT00000010234	-40
11	8805684	8806913	1230	20GM_35096	2.69232	2.87428	0.253827	175	Promoter (<=1kb)	11	8795481	8805881	10401	2	ENSSSCG00000034291	ENSSSCT00000060686	0	ZAR1L	zygote arrest 1 like [Source:HGNC Symbol;Acc:HGNC:37116]
11	8884958	8885523	566	20GM_35105	2.81769	2.95615	0.260737	144	Promoter (<=1kb)	11	8885242	8885420	179	2	ENSSSCG00000032667	ENSSSCT00000061556	0
11	8979608	8980220	613	20GM_35115	2.57837	2.60772	0.118948	420	Promoter (<=1kb)	11	8894123	8978817	84695	2	ENSSSCG00000009341	ENSSSCT00000050581	-791	N4BP2L2	NEDD4 binding protein 2 like 2 [Source:HGNC Symbol;Acc:HGNC:26916]
11	10145767	10146629	863	20GM_35238	3.12487	3.65692	0.358534	247	Promoter (<=1kb)	11	10145974	10165194	19221	1	ENSSSCG00000009349	ENSSSCT00000010246	0	RFC3	Sus scrofa replication factor C subunit 3 (RFC3), mRNA. [Source:RefSeq mRNA;Acc:NM_001190192]
11	11084639	11085612	974	20GM_35323	3.02223	3.50139	0.302062	39	Promoter (<=1kb)	11	11084534	11721080	636547	1	ENSSSCG00000034348	ENSSSCT00000061845	105	NBEA	neurobeachin [Source:HGNC Symbol;Acc:HGNC:7648]
11	11227496	11227837	342	20GM_35337	2.99648	3.22082	0.260737	180	Promoter (<=1kb)	11	11228771	11723142	494372	1	ENSSSCG00000034348	ENSSSCT00000058230	-934	NBEA	neurobeachin [Source:HGNC Symbol;Acc:HGNC:7648]
11	11521079	11521625	547	20GM_35373	3.29254	4.08132	0.490137	304	Promoter (<=1kb)	11	11520021	11521136	1116	2	ENSSSCG00000009351	ENSSSCT00000010248	0	MAB21L1	mab-21 like 1 [Source:HGNC Symbol;Acc:HGNC:6757]
11	12157470	12157963	494	20GM_35450	2.61657	2.60774	0.118948	302	Promoter (<=1kb)	11	11816615	12158794	342180	2	ENSSSCG00000033919	ENSSSCT00000036697	831	DCLK1	doublecortin like kinase 1 [Source:HGNC Symbol;Acc:HGNC:2700]
11	12158866	12159835	970	20GM_35451	3.6632	4.33001	0.490137	240	Promoter (<=1kb)	11	11885963	12158848	272886	2	ENSSSCG00000033919	ENSSSCT00000045962	-18	DCLK1	doublecortin like kinase 1 [Source:HGNC Symbol;Acc:HGNC:2700]
11	12309530	12310133	604	20GM_35465	2.27262	2.25354	0.118948	210	Promoter (<=1kb)	11	12268186	12309571	41386	2	ENSSSCG00000026564	ENSSSCT00000055509	0	CCDC169	coiled-coil domain containing 169 [Source:HGNC Symbol;Acc:HGNC:34361]
11	12345417	12346176	760	20GM_35469	3.46155	4.34319	0.498232	446	Promoter (<=1kb)	11	12313335	12346236	32902	2	ENSSSCG00000024635	ENSSSCT00000010250	60	SPART	spartin [Source:HGNC Symbol;Acc:HGNC:18514]
11	12396959	12397247	289	20GM_35477	2.45089	2.36534	0.118948	83	Promoter (<=1kb)	11	12396052	12405399	9348	1	ENSSSCG00000009354	ENSSSCT00000010251	907	CCNA1	cyclin A1 [Source:HGNC Symbol;Acc:HGNC:1577]
11	12689301	12689705	405	20GM_35506	2.93104	3.51588	0.313116	193	Promoter (<=1kb)	11	12689374	12693583	4210	1	ENSSSCG00000009356	ENSSSCT00000040531	0	RFXAP	regulatory factor X associated protein [Source:HGNC Symbol;Acc:HGNC:9988]
11	12864480	12865080	601	20GM_35526	4.53445	6.47116	1.56563	412	Promoter (<=1kb)	11	12825764	12864640	38877	2	ENSSSCG00000009359	ENSSSCT00000060979	0	SUPT20H	SPT20 homolog, SAGA complex component [Source:HGNC Symbol;Acc:HGNC:20596]
11	13258601	13259007	407	20GM_35573	2.12003	2.11304	0.118948	171	Promoter (<=1kb)	11	13237362	13258886	21525	2	ENSSSCG00000009361	ENSSSCT00000064106	0	POSTN	Sus scrofa periostin, osteoblast specific factor (POSTN), transcript variant 1, mRNA. [Source:RefSeq mRNA;Acc:NM_001206347]
11	13517457	13517728	272	20GM_35592	2.40114	2.2937	0.118948	35	Promoter (<=1kb)	11	13300556	13517568	217013	2	ENSSSCG00000009362	ENSSSCT00000010259	0	TRPC4	short transient receptor potential channel 4 [Source:RefSeq peptide;Acc:NP_001139340]
11	13959374	13959842	469	20GM_35632	2.34365	2.27036	0.118948	249	Promoter (<=1kb)	11	13959865	14154754	194890	1	ENSSSCG00000009364	ENSSSCT00000010261	-23	FREM2	FRAS1 related extracellular matrix protein 2 [Source:HGNC Symbol;Acc:HGNC:25396]
11	15472393	15472894	502	20GM_35816	3.66776	4.47983	0.550552	371	Promoter (<=1kb)	11	15450772	15472224	21453	2	ENSSSCG00000009372	ENSSSCT00000052415	-169	MRPS31	mitochondrial ribosomal protein S31 [Source:HGNC Symbol;Acc:HGNC:16632]
11	15697237	15698042	806	20GM_35839	2.37963	2.26288	0.118948	342	Promoter (<=1kb)	11	15668813	15697872	29060	2	ENSSSCG00000009377	ENSSSCT00000040959	0	THSD1	thrombospondin type 1 domain containing 1 [Source:HGNC Symbol;Acc:HGNC:17754]
11	15734567	15735362	796	20GM_35850	2.69232	2.87428	0.253827	695	Promoter (<=1kb)	11	15701375	15735420	34046	2	ENSSSCG00000035658	ENSSSCT00000048808	58	VPS36	vacuolar protein sorting 36 homolog [Source:HGNC Symbol;Acc:HGNC:20312]
11	15772584	15772912	329	20GM_35854	3.12487	3.65692	0.358534	119	Promoter (<=1kb)	11	15772614	15798406	25793	1	ENSSSCG00000009379	ENSSSCT00000010276	0	NEK3	NIMA related kinase 3 [Source:HGNC Symbol;Acc:HGNC:7746]
11	16150881	16151165	285	20GM_35894	2.37963	2.26288	0.118948	166	Promoter (<=1kb)	11	16150633	16151559	927	1	ENSSSCG00000032317	ENSSSCT00000040917	248
11	16272338	16272726	389	20GM_35913	2.22708	2.10387	0.118948	272	Promoter (<=1kb)	11	16078058	16272415	194358	2	ENSSSCG00000040538	ENSSSCT00000059394	0	WDFY2	WD repeat and FYVE domain containing 2 [Source:HGNC Symbol;Acc:HGNC:20482]
11	16376158	16376972	815	20GM_35921	3.03882	3.38716	0.260737	485	Promoter (<=1kb)	11	16375967	16465110	89144	1	ENSSSCG00000009384	ENSSSCT00000062775	191	INTS6	integrator complex subunit 6 [Source:HGNC Symbol;Acc:HGNC:14879]
11	16642131	16642670	540	20GM_35951	2.61657	2.60774	0.118948	155	Promoter (<=1kb)	11	16575307	16642256	66950	2	ENSSSCG00000029598	ENSSSCT00000047858	0	FAM124A	family with sequence similarity 124 member A [Source:HGNC Symbol;Acc:HGNC:26413]
11	16657707	16658323	617	20GM_35954	2.51386	2.51466	0.118948	237	Promoter (<=1kb)	11	16572302	16658101	85800	2	ENSSSCG00000029598	ENSSSCT00000028001	0	FAM124A	family with sequence similarity 124 member A [Source:HGNC Symbol;Acc:HGNC:26413]
11	16911439	16911717	279	20GM_35983	2.48781	2.47716	0.118948	98	Promoter (<=1kb)	11	16844318	16911486	67169	2	ENSSSCG00000024385	ENSSSCT00000054063	0	RNASEH2B	ribonuclease H2 subunit B [Source:RefSeq peptide;Acc:NP_001231421]
11	17731107	17731535	429	20GM_36092	2.18885	2.04937	0.118948	228	Promoter (<=1kb)	11	17731056	17731246	191	2	ENSSSCG00000034295	ENSSSCT00000053073	0	DLEU1_1	Deleted in lymphocytic leukemia 1 conserved region 1 [Source:RFAM;Acc:RF02103]
11	17745562	17746024	463	20GM_36096	2.28741	2.13169	0.118948	195	Promoter (<=1kb)	11	17745804	17745862	59	2	ENSSSCG00000035203	ENSSSCT00000042917	0	DLEU2_4	Deleted in lymphocytic leukemia 2 conserved region 4 [Source:RFAM;Acc:RF02108]
11	17807907	17808364	458	20GM_36109	3.38309	4.04779	0.490137	194	Promoter (<=1kb)	11	17795366	17807977	12612	2	ENSSSCG00000009389	ENSSSCT00000045516	0	TRIM13	tripartite motif containing 13 [Source:HGNC Symbol;Acc:HGNC:9976]
11	17948002	17949007	1006	20GM_36126	2.51386	2.51466	0.118948	830	Promoter (<=1kb)	11	17947741	18034751	87011	1	ENSSSCG00000024125	ENSSSCT00000030501	261	KPNA3	importin subunit alpha-3 [Source:RefSeq peptide;Acc:NP_001177159]
11	18098877	18099606	730	20GM_36142	2.45089	2.36534	0.118948	131	Promoter (<=1kb)	11	18067499	18100413	32915	2	ENSSSCG00000036810	ENSSSCT00000063027	807	ARL11	ADP ribosylation factor like GTPase 11 [Source:HGNC Symbol;Acc:HGNC:24046]
11	18131874	18132274	401	20GM_36150	2.4589	2.64045	0.139124	284	Promoter (<=1kb)	11	18132014	18197751	65738	1	ENSSSCG00000021060	ENSSSCT00000056839	0	RCBTB1	RCC1 and BTB domain containing protein 1 [Source:HGNC Symbol;Acc:HGNC:18243]
11	18297545	18298933	1389	20GM_36176	3.08291	3.4527	0.263721	759	Promoter (<=1kb)	11	18252528	18297821	45294	2	ENSSSCG00000009395	ENSSSCT00000048559	0	SETDB2	SET domain bifurcated 2 [Source:HGNC Symbol;Acc:HGNC:20263]
11	18755544	18756404	861	20GM_36226	2.73426	2.93624	0.260737	213	Promoter (<=1kb)	11	18564277	18756356	192080	2	ENSSSCG00000022159	ENSSSCT00000040444	0	FNDC3A	fibronectin type III domain containing 3A [Source:HGNC Symbol;Acc:HGNC:20296]
11	18841090	18841386	297	20GM_36236	2.91429	3.09861	0.260737	111	Promoter (<=1kb)	11	18838574	18841302	2729	2	ENSSSCG00000039832	ENSSSCT00000065185	0
11	19317781	19318531	751	20GM_36288	2.15153	2.07373	0.118948	549	Promoter (<=1kb)	11	19186760	19317688	130929	2	ENSSSCG00000009401	ENSSSCT00000010300	-93	RB1	RB transcriptional corepressor 1 [Source:HGNC Symbol;Acc:HGNC:9884]
11	19376813	19378228	1416	20GM_36293	2.51386	2.51466	0.118948	123	Promoter (<=1kb)	11	19348216	19377699	29484	2	ENSSSCG00000009403	ENSSSCT00000010302	0	ITM2B	integral membrane protein 2B [Source:RefSeq peptide;Acc:NP_001035834]
11	19551697	19552244	548	20GM_36299	2.41994	2.58024	0.118948	16	Promoter (<=1kb)	11	19551906	19569138	17233	1	ENSSSCG00000035098	ENSSSCT00000042942	0	MED4	mediator complex subunit 4 [Source:HGNC Symbol;Acc:HGNC:17903]
11	19583518	19584780	1263	20GM_36302	2.56086	2.6801	0.166036	192	Promoter (<=1kb)	11	19573659	19584528	10870	2	ENSSSCG00000027551	ENSSSCT00000039736	0
11	19618005	19618311	307	20GM_36306	2.34365	2.27036	0.118948	79	Promoter (<=1kb)	11	19617018	19670664	53647	1	ENSSSCG00000009405	ENSSSCT00000010304	987	SUCLA2	succinate-CoA ligase ADP-forming beta subunit [Source:HGNC Symbol;Acc:HGNC:11448]
11	20555462	20556173	712	20GM_36385	3.18865	3.61033	0.341386	367	Promoter (<=1kb)	11	20555709	20620561	64853	1	ENSSSCG00000037452	ENSSSCT00000062914	0	HTR2A	5-hydroxytryptamine receptor 2A [Source:RefSeq peptide;Acc:NP_999382]
11	20652283	20652584	302	20GM_36393	3.65837	4.85018	0.746055	106	Promoter (<=1kb)	11	20652278	20673205	20928	1	ENSSSCG00000009407	ENSSSCT00000010306	5	ESD	S-formylglutathione hydrolase [Source:UniProtKB/Swiss-Prot;Acc:Q9GJT2]
11	20652950	20653328	379	20GM_36394	3.43125	3.97521	0.490137	194	Promoter (<=1kb)	11	20652278	20673205	20928	1	ENSSSCG00000009407	ENSSSCT00000010306	672	ESD	S-formylglutathione hydrolase [Source:UniProtKB/Swiss-Prot;Acc:Q9GJT2]
11	20656822	20657756	935	20GM_36396	3.13989	3.43671	0.260737	686	Promoter (<=1kb)	11	20656211	20673205	16995	1	ENSSSCG00000009407	ENSSSCT00000051355	611	ESD	S-formylglutathione hydrolase [Source:UniProtKB/Swiss-Prot;Acc:Q9GJT2]
11	20905633	20906137	505	20GM_36427	2.86334	3.12706	0.260737	119	Promoter (<=1kb)	11	20687662	20906568	218907	2	ENSSSCG00000009408	ENSSSCT00000058056	431	LRCH1	leucine rich repeats and calponin homology domain containing 1 [Source:HGNC Symbol;Acc:HGNC:20309]
11	20947964	20948321	358	20GM_36431	2.25895	2.09149	0.118948	98	Promoter (<=1kb)	11	20948641	21036014	87374	1	ENSSSCG00000009410	ENSSSCT00000059838	-320	RUBCNL	RUN and cysteine rich domain containing beclin 1 interacting protein like [Source:HGNC Symbol;Acc:HGNC:20420]
11	20948649	20949603	955	20GM_36432	3.11356	3.3968	0.260737	747	Promoter (<=1kb)	11	20948641	21036014	87374	1	ENSSSCG00000009410	ENSSSCT00000059838	8	RUBCNL	RUN and cysteine rich domain containing beclin 1 interacting protein like [Source:HGNC Symbol;Acc:HGNC:20420]
11	20996517	20997188	672	20GM_36437	3.0466	3.29587	0.260737	434	Promoter (<=1kb)	11	20996461	21036410	39950	1	ENSSSCG00000009410	ENSSSCT00000055824	56	RUBCNL	RUN and cysteine rich domain containing beclin 1 interacting protein like [Source:HGNC Symbol;Acc:HGNC:20420]
11	21621666	21622318	653	20GM_36485	2.61657	2.60774	0.118948	496	Promoter (<=1kb)	11	21612034	21622392	10359	2	ENSSSCG00000009417	ENSSSCT00000010319	74	SPERT	spermatid associated [Source:HGNC Symbol;Acc:HGNC:30720]
11	21622972	21623292	321	20GM_36486	2.34365	2.27036	0.118948	133	Promoter (<=1kb)	11	21612034	21622392	10359	2	ENSSSCG00000009417	ENSSSCT00000010319	-580	SPERT	spermatid associated [Source:HGNC Symbol;Acc:HGNC:30720]
11	21827174	21827604	431	20GM_36505	2.19502	2.05817	0.118948	161	Promoter (<=1kb)	11	21759181	21826913	67733	2	ENSSSCG00000023738	ENSSSCT00000058988	-261	COG3	component of oligomeric golgi complex 3 [Source:HGNC Symbol;Acc:HGNC:18619]
11	21928510	21928830	321	20GM_36516	2.34365	2.27036	0.118948	110	Promoter (<=1kb)	11	21929221	21933199	3979	1	ENSSSCG00000040929	ENSSSCT00000062067	-391	TPT1	Translationally-controlled tumor protein [Source:UniProtKB/Swiss-Prot;Acc:P61288]
11	21929798	21930286	489	20GM_36517	2.76626	3.25486	0.260737	329	Promoter (<=1kb)	11	21929386	21932004	2619	1	ENSSSCG00000040929	ENSSSCT00000052862	412	TPT1	Translationally-controlled tumor protein [Source:UniProtKB/Swiss-Prot;Acc:P61288]
11	22064681	22064971	291	20GM_36530	2.94107	3.13832	0.260737	79	Promoter (<=1kb)	11	22063993	22076405	12413	1	ENSSSCG00000022868	ENSSSCT00000022804	688	KCTD4	potassium channel tetramerization domain containing 4 [Source:HGNC Symbol;Acc:HGNC:23227]
11	22144583	22145106	524	20GM_36538	2.76626	3.25486	0.260737	384	Promoter (<=1kb)	11	21983997	22144954	160958	2	ENSSSCG00000034156	ENSSSCT00000048041	0	GTF2F2	general transcription factor IIF subunit 2 [Source:RefSeq peptide;Acc:NP_001230557]
11	22266964	22267670	707	20GM_36562	4.31473	5.87927	1.21044	261	Promoter (<=1kb)	11	22231683	22267309	35627	2	ENSSSCG00000009419	ENSSSCT00000058368	0	GPALPP1	GPALPP motifs containing 1 [Source:HGNC Symbol;Acc:HGNC:20298]
11	22517854	22518256	403	20GM_36592	3.80598	4.87432	0.746055	138	Promoter (<=1kb)	11	22518931	22634412	115482	1	ENSSSCG00000009422	ENSSSCT00000045302	-675	TSC22D1	TSC22 domain family member 1 [Source:HGNC Symbol;Acc:HGNC:16826]
11	22518782	22519572	791	20GM_36593	2.71074	2.79974	0.208313	387	Promoter (<=1kb)	11	22518931	22634412	115482	1	ENSSSCG00000009422	ENSSSCT00000045302	0	TSC22D1	TSC22 domain family member 1 [Source:HGNC Symbol;Acc:HGNC:16826]
11	22872962	22873747	786	20GM_36637	2.49707	2.43227	0.118948	613	Promoter (<=1kb)	11	22871753	22873663	1911	2	ENSSSCG00000022876	ENSSSCT00000024257	0
11	23159689	23160005	317	20GM_36669	2.19502	2.05817	0.118948	27	Promoter (<=1kb)	11	23143715	23159780	16066	2	ENSSSCG00000009425	ENSSSCT00000010329	0
11	24086721	24087445	725	20GM_36764	2.59728	2.85352	0.249026	402	Promoter (<=1kb)	11	24005781	24087044	81264	2	ENSSSCG00000038251	ENSSSCT00000049520	0	DNAJC15	DnaJ heat shock protein family (Hsp40) member C15 [Source:HGNC Symbol;Acc:HGNC:20325]
11	24117005	24117311	307	20GM_36767	2.58831	2.56594	0.118948	100	Promoter (<=1kb)	11	24116986	24216215	99230	1	ENSSSCG00000037572	ENSSSCT00000065032	19	EPSTI1	epithelial stromal interaction 1 [Source:HGNC Symbol;Acc:HGNC:16465]
11	24504943	24505349	407	20GM_36802	2.34365	2.27036	0.118948	66	Promoter (<=1kb)	11	24466586	24505422	38837	2	ENSSSCG00000009429	ENSSSCT00000010336	73	TNFSF11	TNF superfamily member 11 [Source:HGNC Symbol;Acc:HGNC:11926]
11	24964623	24964996	374	20GM_36838	2.88136	3.04991	0.260737	128	Promoter (<=1kb)	11	24784441	24964414	179974	2	ENSSSCG00000009431	ENSSSCT00000055857	-209	DGKH	diacylglycerol kinase eta [Source:HGNC Symbol;Acc:HGNC:2854]
11	25496421	25496974	554	20GM_36881	2.86196	3.02129	0.260737	284	Promoter (<=1kb)	11	25479866	25496524	16659	2	ENSSSCG00000009434	ENSSSCT00000010341	0	RGCC	regulator of cell cycle RGCC [Source:RefSeq peptide;Acc:NP_001231156]
11	25593277	25593568	292	20GM_36891	2.61539	2.66127	0.157271	130	Promoter (<=1kb)	11	25528900	25594286	65387	2	ENSSSCG00000009435	ENSSSCT00000056551	718	NAA16	N(alpha)-acetyltransferase 16, NatA auxiliary subunit [Source:HGNC Symbol;Acc:HGNC:26164]
11	25594488	25594914	427	20GM_36892	2.21586	2.03086	0.118948	366	Promoter (<=1kb)	11	25528902	25595108	66207	2	ENSSSCG00000009435	ENSSSCT00000043268	194	NAA16	N(alpha)-acetyltransferase 16, NatA auxiliary subunit [Source:HGNC Symbol;Acc:HGNC:26164]
11	25705039	25706142	1104	20GM_36899	2.19502	2.05817	0.118948	146	Promoter (<=1kb)	11	25706139	25710994	4856	1	ENSSSCG00000031378	ENSSSCT00000042844	0	KBTBD6	kelch repeat and BTB domain containing 6 [Source:HGNC Symbol;Acc:HGNC:25340]
11	25771731	25773231	1501	20GM_36906	2.51386	2.51466	0.118948	610	Promoter (<=1kb)	11	25772085	25896610	124526	1	ENSSSCG00000009440	ENSSSCT00000050264	0	ELF1	E74 like ETS transcription factor 1 [Source:HGNC Symbol;Acc:HGNC:3316]
11	25783448	25783767	320	20GM_36910	2.42304	2.32518	0.118948	49	Promoter (<=1kb)	11	25782622	25782858	237	1	ENSSSCG00000036698	ENSSSCT00000048319	826
11	26132467	26132746	280	20GM_36939	2.61657	2.60774	0.118948	206	Promoter (<=1kb)	11	26127401	26132123	4723	2	ENSSSCG00000009445	ENSSSCT00000010353	-344	PCDH8	protocadherin 8 [Source:HGNC Symbol;Acc:HGNC:8660]
11	26722749	26723184	436	20GM_36965	2.61657	2.60774	0.118948	409	Promoter (<=1kb)	11	26723008	26935650	212643	1	ENSSSCG00000036916	ENSSSCT00000064911	0
11	34193477	34193852	376	20GM_37360	2.61657	2.60774	0.118948	15	Promoter (<=1kb)	11	34192687	34192819	133	1	ENSSSCG00000020435	ENSSSCT00000022030	790	SNORA31	Small nucleolar RNA SNORA31 [Source:RFAM;Acc:RF00322]
11	34642468	34642876	409	20GM_37374	2.61657	2.60774	0.118948	128	Promoter (<=1kb)	11	34633397	34642195	8799	2	ENSSSCG00000036199	ENSSSCT00000053312	-273
11	44186014	44187422	1409	20GM_37912	2.27273	2.11094	0.118948	366	Promoter (<=1kb)	11	43764271	44188352	424082	2	ENSSSCG00000009457	ENSSSCT00000010367	930	DACH1	dachshund family transcription factor 1 [Source:HGNC Symbol;Acc:HGNC:2663]
11	45018729	45019026	298	20GM_37971	3.5903	4.362	0.50134	172	Promoter (<=1kb)	11	45000734	45019014	18281	2	ENSSSCG00000040073	ENSSSCT00000048548	0	MZT1	mitotic spindle organizing protein 1 [Source:HGNC Symbol;Acc:HGNC:33830]
11	45075757	45076261	505	20GM_37977	2.65004	3.21147	0.260737	142	Promoter (<=1kb)	11	45044508	45075973	31466	2	ENSSSCG00000009460	ENSSSCT00000046267	0	DIS3	DIS3 homolog, exosome endoribonuclease and 3'-5' exoribonuclease [Source:HGNC Symbol;Acc:HGNC:20604]
11	45369801	45370510	710	20GM_38007	2.2973	2.1457	0.118948	406	Promoter (<=1kb)	11	45369575	45388299	18725	1	ENSSSCG00000035101	ENSSSCT00000037574	226	KLF5	Krueppel-like factor 5 [Source:RefSeq peptide;Acc:NP_001090958]
11	46256529	46257554	1026	20GM_38097	2.51386	2.51466	0.118948	342	Promoter (<=1kb)	11	45990716	46256535	265820	2	ENSSSCG00000025130	ENSSSCT00000026048	0	KLF12	Krueppel-like factor 12 [Source:RefSeq peptide;Acc:NP_001127819]
11	47829288	47830183	896	20GM_38263	2.90245	3.18494	0.260737	371	Promoter (<=1kb)	11	47829104	47886455	57352	1	ENSSSCG00000009466	ENSSSCT00000046681	184	UCHL3	ubiquitin carboxyl-terminal hydrolase isozyme L3 [Source:RefSeq peptide;Acc:NP_001070695]
11	47903838	47904522	685	20GM_38272	2.71074	2.79974	0.208313	228	Promoter (<=1kb)	11	47832817	47904904	72088	2	ENSSSCG00000033017	ENSSSCT00000038473	382
11	49029871	49030541	671	20GM_38406	2.34365	2.27036	0.118948	107	Promoter (<=1kb)	11	48946452	49031093	84642	2	ENSSSCG00000009468	ENSSSCT00000010381	552	KCTD12	potassium channel tetramerization domain containing 12 [Source:HGNC Symbol;Acc:HGNC:14678]
11	49031204	49031515	312	20GM_38407	2.2973	2.1457	0.118948	106	Promoter (<=1kb)	11	48946452	49031093	84642	2	ENSSSCG00000009468	ENSSSCT00000010381	-111	KCTD12	potassium channel tetramerization domain containing 12 [Source:HGNC Symbol;Acc:HGNC:14678]
11	49105884	49106605	722	20GM_38421	3.13365	3.67022	0.366054	128	Promoter (<=1kb)	11	49105868	49130445	24578	1	ENSSSCG00000031288	ENSSSCT00000051741	16
11	49150000	49150308	309	20GM_38424	3.02373	3.6617	0.36038	142	Promoter (<=1kb)	11	49131434	49151026	19593	2	ENSSSCG00000009472	ENSSSCT00000039556	718	FBXL3	F-box and leucine rich repeat protein 3 [Source:HGNC Symbol;Acc:HGNC:13599]
11	49150640	49151882	1243	20GM_38425	3.0686	3.90435	0.490137	1169	Promoter (<=1kb)	11	49131434	49151026	19593	2	ENSSSCG00000009472	ENSSSCT00000039556	0	FBXL3	F-box and leucine rich repeat protein 3 [Source:HGNC Symbol;Acc:HGNC:13599]
11	49396401	49396680	280	20GM_38454	2.22981	2.05046	0.118948	183	Promoter (<=1kb)	11	49164685	49396395	231711	2	ENSSSCG00000009473	ENSSSCT00000065466	-6	MYCBP2	MYC binding protein 2, E3 ubiquitin protein ligase [Source:HGNC Symbol;Acc:HGNC:23386]
11	49807935	49808837	903	20GM_38486	2.71074	2.79974	0.208313	748	Promoter (<=1kb)	11	49807994	49886822	78829	1	ENSSSCG00000009475	ENSSSCT00000048321	0	SLAIN1	SLAIN motif family member 1 [Source:HGNC Symbol;Acc:HGNC:26387]
11	50772253	50772766	514	20GM_38582	2.27761	2.11783	0.118948	103	Promoter (<=1kb)	11	50741629	50771907	30279	2	ENSSSCG00000029113	ENSSSCT00000045220	-346	RNF219	ring finger protein 219 [Source:HGNC Symbol;Acc:HGNC:20308]
11	50786305	50787056	752	20GM_38585	2.4589	2.64045	0.139124	504	Promoter (<=1kb)	11	50741897	50786815	44919	2	ENSSSCG00000029113	ENSSSCT00000065608	0	RNF219	ring finger protein 219 [Source:HGNC Symbol;Acc:HGNC:20308]
11	51338030	51338874	845	20GM_38630	3.01776	3.25263	0.260737	196	Promoter (<=1kb)	11	51338513	51338710	198	2	ENSSSCG00000031479	ENSSSCT00000064978	0
11	56520726	56521619	894	20GM_39067	2.25895	2.09149	0.118948	491	Promoter (<=1kb)	11	56508751	56522197	13447	2	ENSSSCG00000009486	ENSSSCT00000062387	578	SLITRK6	SLIT and NTRK like family member 6 [Source:HGNC Symbol;Acc:HGNC:23503]
11	56522193	56522490	298	20GM_39068	2.81769	2.95615	0.260737	169	Promoter (<=1kb)	11	56508751	56522197	13447	2	ENSSSCG00000009486	ENSSSCT00000062387	0	SLITRK6	SLIT and NTRK like family member 6 [Source:HGNC Symbol;Acc:HGNC:23503]
11	57429403	57429695	293	20GM_39146	2.61657	2.60774	0.118948	40	Promoter (<=1kb)	11	57428542	57429034	493	2	ENSSSCG00000033995	ENSSSCT00000030976	-369
11	57430773	57431394	622	20GM_39147	2.61657	2.60774	0.118948	254	Promoter (<=1kb)	11	57428542	57431715	3174	2	ENSSSCG00000033995	ENSSSCT00000032003	321
11	57797181	57797474	294	20GM_39179	2.94798	3.14859	0.260737	145	Promoter (<=1kb)	11	57796629	57800854	4226	1	ENSSSCG00000009488	ENSSSCT00000010403	552	SLITRK5	SLIT and NTRK like family member 5 [Source:HGNC Symbol;Acc:HGNC:20295]
11	62345775	62346069	295	20GM_39517	2.25895	2.09149	0.118948	35	Promoter (<=1kb)	11	62345724	62345830	107	2	ENSSSCG00000032310	ENSSSCT00000022149	0	U6	U6 spliceosomal RNA [Source:RFAM;Acc:RF00026]
11	63678631	63679274	644	20GM_39604	2.92097	3.1085	0.260737	69	Promoter (<=1kb)	11	63587707	63678314	90608	2	ENSSSCG00000009490	ENSSSCT00000060984	-317	DCT	L-dopachrome tautomerase [Source:UniProtKB/Swiss-Prot;Acc:Q4R1H1]
11	63718816	63720213	1398	20GM_39607	3.78423	5.27188	0.822852	730	Promoter (<=1kb)	11	63720012	63753998	33987	1	ENSSSCG00000009492	ENSSSCT00000010408	0	GPR180	G protein-coupled receptor 180 [Source:HGNC Symbol;Acc:HGNC:28899]
11	63827376	63828035	660	20GM_39622	2.5148	2.4581	0.118948	376	Promoter (<=1kb)	11	63825637	63826467	831	2	ENSSSCG00000009494	ENSSSCT00000010410	-909	SOX21	SRY-box 21 [Source:HGNC Symbol;Acc:HGNC:11197]
11	64254866	64255502	637	20GM_39658	2.25895	2.09149	0.118948	163	Promoter (<=1kb)	11	64254126	64254438	313	1	ENSSSCG00000037743	ENSSSCT00000042145	740
11	64308921	64309291	371	20GM_39663	2.73426	2.93624	0.260737	225	Promoter (<=1kb)	11	64086662	64309272	222611	2	ENSSSCG00000026996	ENSSSCT00000032528	0	ABCC4	ATP binding cassette subfamily C member 4 [Source:HGNC Symbol;Acc:HGNC:55]
11	64309620	64310417	798	20GM_39664	2.34365	2.27036	0.118948	499	Promoter (<=1kb)	11	64086662	64309389	222728	2	ENSSSCG00000026996	ENSSSCT00000037963	-231	ABCC4	ATP binding cassette subfamily C member 4 [Source:HGNC Symbol;Acc:HGNC:55]
11	65200734	65201821	1088	20GM_39683	4.70983	6.27905	1.40279	391	Promoter (<=1kb)	11	65148041	65201437	53397	2	ENSSSCG00000009501	ENSSSCT00000058928	0	DZIP1	DAZ interacting zinc finger protein 1 [Source:HGNC Symbol;Acc:HGNC:20908]
11	65229399	65229881	483	20GM_39685	2.95433	3.26179	0.260737	186	Promoter (<=1kb)	11	65230143	65299082	68940	1	ENSSSCG00000026082	ENSSSCT00000026790	-262	DNAJC3	Sus scrofa DnaJ heat shock protein family (Hsp40) member C3 (DNAJC3), mRNA. [Source:RefSeq mRNA;Acc:NM_001190184]
11	65231098	65231787	690	20GM_39686	2.79344	3.02369	0.260737	130	Promoter (<=1kb)	11	65230143	65299082	68940	1	ENSSSCG00000026082	ENSSSCT00000026790	955	DNAJC3	Sus scrofa DnaJ heat shock protein family (Hsp40) member C3 (DNAJC3), mRNA. [Source:RefSeq mRNA;Acc:NM_001190184]
11	65422789	65423381	593	20GM_39707	2.34365	2.27036	0.118948	389	Promoter (<=1kb)	11	65423771	65423875	105	2	ENSSSCG00000019104	ENSSSCT00000020699	494	U6	U6 spliceosomal RNA [Source:RFAM;Acc:RF00026]
11	65516423	65517235	813	20GM_39713	3.13989	3.43671	0.260737	693	Promoter (<=1kb)	11	65516296	65517171	876	1	ENSSSCG00000009503	ENSSSCT00000010420	127
11	66483308	66483952	645	20GM_39771	2.94847	3.25311	0.260737	175	Promoter (<=1kb)	11	66482693	66641653	158961	1	ENSSSCG00000009505	ENSSSCT00000044097	615	MBNL2	muscleblind like splicing regulator 2 [Source:HGNC Symbol;Acc:HGNC:16746]
11	66678041	66679981	1941	20GM_39793	2.73426	2.93624	0.260737	419	Promoter (<=1kb)	11	66679193	66720045	40853	1	ENSSSCG00000039812	ENSSSCT00000037486	0	RAP2A	RAP2A, member of RAS oncogene family [Source:HGNC Symbol;Acc:HGNC:9861]
11	67564629	67564932	304	20GM_39895	2.22981	2.05046	0.118948	44	Promoter (<=1kb)	11	67461121	67565647	104527	2	ENSSSCG00000009511	ENSSSCT00000042880	715	STK24	serine/threonine kinase 24 [Source:HGNC Symbol;Acc:HGNC:11403]
11	67709601	67710218	618	20GM_39907	3.6632	4.33001	0.490137	435	Promoter (<=1kb)	11	67651958	67710986	59029	2	ENSSSCG00000009513	ENSSSCT00000010430	768	SLC15A1	solute carrier family 15 member 1 [Source:RefSeq peptide;Acc:NP_999512]
11	67818432	67818723	292	20GM_39919	2.2345	2.05705	0.118948	250	Promoter (<=1kb)	11	67764011	67819177	55167	2	ENSSSCG00000022112	ENSSSCT00000065095	454	DOCK9	dedicator of cytokinesis 9 [Source:HGNC Symbol;Acc:HGNC:14132]
11	67986587	67987574	988	20GM_39943	2.27273	2.11094	0.118948	517	Promoter (<=1kb)	11	67764014	67985954	221941	2	ENSSSCG00000022112	ENSSSCT00000060708	-633	DOCK9	dedicator of cytokinesis 9 [Source:HGNC Symbol;Acc:HGNC:14132]
11	68052297	68052598	302	20GM_39956	2.62617	2.67688	0.166036	24	Promoter (<=1kb)	11	67764016	68052843	288828	2	ENSSSCG00000022112	ENSSSCT00000060404	245	DOCK9	dedicator of cytokinesis 9 [Source:HGNC Symbol;Acc:HGNC:14132]
11	68052976	68053676	701	20GM_39957	2.4402	2.40873	0.118948	634	Promoter (<=1kb)	11	67765151	68052843	287693	2	ENSSSCG00000022112	ENSSSCT00000064935	-133	DOCK9	dedicator of cytokinesis 9 [Source:HGNC Symbol;Acc:HGNC:14132]
11	68144987	68145484	498	20GM_39967	2.69232	2.87428	0.253827	297	Promoter (<=1kb)	11	68145059	68319939	174881	1	ENSSSCG00000009516	ENSSSCT00000060273	0	UBAC2	UBA domain containing 2 [Source:HGNC Symbol;Acc:HGNC:20486]
11	68408216	68408961	746	20GM_39990	3.75369	4.7938	0.746055	394	Promoter (<=1kb)	11	68408371	68469947	61577	1	ENSSSCG00000031808	ENSSSCT00000044326	0	TM9SF2	transmembrane 9 superfamily member 2 [Source:HGNC Symbol;Acc:HGNC:11865]
11	68660447	68661083	637	20GM_40018	2.61657	2.60774	0.118948	597	Promoter (<=1kb)	11	68660276	68660657	382	1	ENSSSCG00000039610	ENSSSCT00000045157	171
11	68829983	68830881	899	20GM_40036	2.71074	2.79974	0.208313	166	Promoter (<=1kb)	11	68819593	68830341	10749	2	ENSSSCG00000009521	ENSSSCT00000010439	0	ZIC5	Zic family member 5 [Source:HGNC Symbol;Acc:HGNC:20322]
11	69442223	69443195	973	20GM_40099	5.33069	7.72882	2.57005	336	Promoter (<=1kb)	11	69361229	69442499	81271	2	ENSSSCG00000009524	ENSSSCT00000061846	0	TMTC4	transmembrane and TPR repeat-containing protein 4 [Source:RefSeq peptide;Acc:NP_001239134]
11	69511825	69512251	427	20GM_40106	3.6632	4.33001	0.490137	85	Promoter (<=1kb)	11	69511284	69651155	139872	1	ENSSSCG00000036690	ENSSSCT00000036943	541
11	70023011	70023543	533	20GM_40163	3.35182	4.00044	0.490137	115	Promoter (<=1kb)	11	69707329	70023515	316187	2	ENSSSCG00000038949	ENSSSCT00000037539	0	NALCN	sodium leak channel, non-selective [Source:HGNC Symbol;Acc:HGNC:19082]
11	70041284	70041810	527	20GM_40166	2.94107	3.13832	0.260737	267	Promoter (<=1kb)	11	70041968	70248362	206395	1	ENSSSCG00000009526	ENSSSCT00000010444	-158	ITGBL1	integrin subunit beta like 1 [Source:HGNC Symbol;Acc:HGNC:6164]
11	70943790	70944176	387	20GM_40252	2.93284	3.22995	0.260737	223	Promoter (<=1kb)	11	70943189	71009375	66187	1	ENSSSCG00000009528	ENSSSCT00000022438	601	TPP2	tripeptidyl peptidase 2 [Source:HGNC Symbol;Acc:HGNC:12016]
11	71054983	71055389	407	20GM_40268	3.13989	3.43671	0.260737	289	Promoter (<=1kb)	11	71047613	71054003	6391	2	ENSSSCG00000009530	ENSSSCT00000010448	-980
11	71084250	71085152	903	20GM_40273	2.59728	2.85352	0.249026	781	Promoter (<=1kb)	11	71077317	71084646	7330	2	ENSSSCG00000009531	ENSSSCT00000047456	0	TEX30	testis expressed 30 [Source:HGNC Symbol;Acc:HGNC:25188]
11	71110029	71111907	1879	20GM_40276	3.38309	4.04779	0.490137	967	Promoter (<=1kb)	11	71110463	71139605	29143	1	ENSSSCG00000009534	ENSSSCT00000059859	0		basic immunoglobulin-like variable motif-containing protein [Source:RefSeq peptide;Acc:NP_001239027]
11	71141643	71142558	916	20GM_40280	2.68422	3.124	0.260737	201	Promoter (<=1kb)	11	71141823	71192229	50407	1	ENSSSCG00000032046	ENSSSCT00000049542	0	ERCC5	ERCC excision repair 5, endonuclease [Source:HGNC Symbol;Acc:HGNC:3437]
11	71174803	71175991	1189	20GM_40285	2.25824	2.09049	0.118948	577	Promoter (<=1kb)	11	71174323	71192515	18193	1	ENSSSCG00000032046	ENSSSCT00000052524	480	ERCC5	ERCC excision repair 5, endonuclease [Source:HGNC Symbol;Acc:HGNC:3437]
11	74231841	74232599	759	20GM_40606	4.70797	6.74527	1.77017	318	Promoter (<=1kb)	11	74184992	74232990	47999	2	ENSSSCG00000009535	ENSSSCT00000051178	391	EFNB2	ephrin-B2 [Source:RefSeq peptide;Acc:NP_001107758]
11	74233213	74233614	402	20GM_40607	2.96021	3.2705	0.260737	128	Promoter (<=1kb)	11	74188337	74233460	45124	2	ENSSSCG00000009535	ENSSSCT00000010453	0	EFNB2	ephrin-B2 [Source:RefSeq peptide;Acc:NP_001107758]
11	75544628	75545382	755	20GM_40733	3.09619	3.77527	0.431126	511	Promoter (<=1kb)	11	75537039	75545033	7995	2	ENSSSCG00000009540	ENSSSCT00000010458	0	LIG4	DNA ligase 4 [Source:HGNC Symbol;Acc:HGNC:6601]
11	75547646	75548183	538	20GM_40734	2.6814	2.75704	0.208313	129	Promoter (<=1kb)	11	75547747	75570263	22517	1	ENSSSCG00000009541	ENSSSCT00000060481	0	ABHD13	abhydrolase domain containing 13 [Source:HGNC Symbol;Acc:HGNC:20293]
11	76653032	76653695	664	20GM_40822	2.92768	3.11844	0.260737	139	Promoter (<=1kb)	11	76650837	76654613	3777	2	ENSSSCG00000034763	ENSSSCT00000043241	918	IRS2	insulin receptor substrate 2 [Source:HGNC Symbol;Acc:HGNC:6126]
11	76654227	76655550	1324	20GM_40823	2.46235	2.3819	0.118948	1144	Promoter (<=1kb)	11	76650837	76654613	3777	2	ENSSSCG00000034763	ENSSSCT00000043241	0	IRS2	insulin receptor substrate 2 [Source:HGNC Symbol;Acc:HGNC:6126]
11	77188819	77189255	437	20GM_40886	2.58884	2.62285	0.124445	258	Promoter (<=1kb)	11	77167056	77188898	21843	2	ENSSSCG00000022719	ENSSSCT00000026731	0	RAB20	RAB20, member RAS oncogene family [Source:HGNC Symbol;Acc:HGNC:18260]
11	77210216	77211815	1600	20GM_40889	3.6632	4.33001	0.490137	460	Promoter (<=1kb)	11	77210243	77230686	20444	1	ENSSSCG00000029502	ENSSSCT00000023556	0	NAXD	Sus scrofa NAD(P)HX dehydratase (NAXD), transcript variant 1, mRNA. [Source:RefSeq mRNA;Acc:NM_001243421]
11	77264994	77265640	647	20GM_40900	4.81629	7.78576	2.61055	322	Promoter (<=1kb)	11	77230950	77265235	34286	2	ENSSSCG00000031757	ENSSSCT00000059304	0	CARS2	cysteinyl-tRNA synthetase 2, mitochondrial (putative) [Source:HGNC Symbol;Acc:HGNC:25695]
11	77354872	77355612	741	20GM_40916	2.64249	2.70055	0.173687	87	Promoter (<=1kb)	11	77323355	77355346	31992	2	ENSSSCG00000033732	ENSSSCT00000049670	0	ANKRD10	Sus scrofa ankyrin repeat domain 10 (ANKRD10), mRNA. [Source:RefSeq mRNA;Acc:NM_001244616]
11	77453187	77454108	922	20GM_40929	2.75676	2.8669	0.249026	63	Promoter (<=1kb)	11	77453819	77530991	77173	1	ENSSSCG00000009551	ENSSSCT00000058962	0	ARHGEF7	Rho guanine nucleotide exchange factor 7 [Source:HGNC Symbol;Acc:HGNC:15607]
11	77472751	77473634	884	20GM_40935	4.41161	5.8107	1.16963	470	Promoter (<=1kb)	11	77473295	77530991	57697	1	ENSSSCG00000009551	ENSSSCT00000044668	0	ARHGEF7	Rho guanine nucleotide exchange factor 7 [Source:HGNC Symbol;Acc:HGNC:15607]
11	78232164	78232513	350	20GM_40987	2.40815	2.45431	0.118948	137	Promoter (<=1kb)	11	78189859	78232302	42444	2	ENSSSCG00000009553	ENSSSCT00000010472	0	TUBGCP3	tubulin gamma complex associated protein 3 [Source:HGNC Symbol;Acc:HGNC:18598]
11	78268901	78269217	317	20GM_40991	3.13989	3.43671	0.260737	191	Promoter (<=1kb)	11	78263456	78268290	4835	2	ENSSSCG00000031704	ENSSSCT00000051066	-611
11	78408475	78408982	508	20GM_41004	2.61657	2.60774	0.118948	463	Promoter (<=1kb)	11	78408998	78505493	96496	1	ENSSSCG00000021158	ENSSSCT00000025592	-16	MCF2L	MCF.2 cell line derived transforming sequence like [Source:HGNC Symbol;Acc:HGNC:14576]
11	78452879	78453285	407	20GM_41013	2.45089	2.36534	0.118948	179	Promoter (<=1kb)	11	78453412	78504065	50654	1	ENSSSCG00000021158	ENSSSCT00000042836	-127	MCF2L	MCF.2 cell line derived transforming sequence like [Source:HGNC Symbol;Acc:HGNC:14576]
11	78511554	78511907	354	20GM_41019	2.88136	3.04991	0.260737	153	Promoter (<=1kb)	11	78511806	78518643	6838	1	ENSSSCG00000029503	ENSSSCT00000010478	0	F7	coagulation factor VII precursor [Source:RefSeq peptide;Acc:NP_001038056]
11	78556673	78557449	777	20GM_41025	3.59789	4.37355	0.50134	592	Promoter (<=1kb)	11	78541306	78556725	15420	2	ENSSSCG00000009557	ENSSSCT00000010476	0	PCID2	PCI domain containing 2 [Source:HGNC Symbol;Acc:HGNC:25653]
11	78558010	78558525	516	20GM_41026	2.94107	3.13832	0.260737	385	Promoter (<=1kb)	11	78557024	78589193	32170	1	ENSSSCG00000009556	ENSSSCT00000010475	986	CUL4A	cullin 4A [Source:HGNC Symbol;Acc:HGNC:2554]
11	78600156	78600872	717	20GM_41037	2.27262	2.25354	0.118948	656	Promoter (<=1kb)	11	78600645	78617616	16972	1	ENSSSCG00000009555	ENSSSCT00000010474	0	LAMP1	lysosome-associated membrane glycoprotein 1 precursor [Source:RefSeq peptide;Acc:NP_001011507]
11	78636328	78636617	290	20GM_41043	2.61657	2.60774	0.118948	229	Promoter (<=1kb)	11	78618708	78637478	18771	2	ENSSSCG00000009554	ENSSSCT00000045822	861	GRTP1	growth hormone regulated TBC protein 1 [Source:HGNC Symbol;Acc:HGNC:20310]
11	78708492	78709201	710	20GM_41058	3.84617	5.14618	0.822852	423	Promoter (<=1kb)	11	78680819	78708766	27948	2	ENSSSCG00000026536	ENSSSCT00000050728	0	DCUN1D2	defective in cullin neddylation 1 domain containing 2 [Source:HGNC Symbol;Acc:HGNC:20328]
11	78709956	78710331	376	20GM_41059	2.34807	2.21782	0.118948	86	Promoter (<=1kb)	11	78709062	78743063	34002	1	ENSSSCG00000009563	ENSSSCT00000010484	894	TMCO3	transmembrane and coiled-coil domain-containing protein 3 precursor [Source:RefSeq peptide;Acc:NP_001254780]
11	78816327	78816823	497	20GM_41076	3.6632	4.33001	0.490137	406	Promoter (<=1kb)	11	78816788	78828930	12143	1	ENSSSCG00000009564	ENSSSCT00000066432	0	TMEM255B	transmembrane protein 255B [Source:HGNC Symbol;Acc:HGNC:28297]
11	78879236	78880197	962	20GM_41090	3.52072	4.11125	0.490137	665	Promoter (<=1kb)	11	78849088	78881097	32010	2	ENSSSCG00000009565	ENSSSCT00000010486	900	GAS6	growth arrest-specific protein 6 precursor [Source:RefSeq peptide;Acc:NP_001302671]
11	79027058	79027460	403	20GM_41113	2.27262	2.25354	0.118948	206	Promoter (<=1kb)	11	78951016	79027916	76901	2	ENSSSCG00000009567	ENSSSCT00000010488	456	RASA3	RAS p21 protein activator 3 [Source:HGNC Symbol;Acc:HGNC:20331]
11	79083793	79084592	800	20GM_41117	2.96021	3.2705	0.260737	286	Promoter (<=1kb)	11	79084182	79111755	27574	1	ENSSSCG00000020899	ENSSSCT00000047138	0	CDC16	cell division cycle protein 16 homolog [Source:RefSeq peptide;Acc:NP_001265700]
11	79118745	79119212	468	20GM_41120	2.24868	2.07702	0.118948	95	Promoter (<=1kb)	11	79118836	79136222	17387	1	ENSSSCG00000024679	ENSSSCT00000039077	0	UPF3A	UPF3A, regulator of nonsense mediated mRNA decay [Source:HGNC Symbol;Acc:HGNC:20332]
12	241224	241761	538	20GM_41147	3.31708	3.94786	0.490137	157	Promoter (<=1kb)	12	228630	241080	12451	2	ENSSSCG00000017137	ENSSSCT00000050733	-144	METRNL	meteorin like, glial cell differentiation regulator [Source:HGNC Symbol;Acc:HGNC:27584]
12	448547	449757	1211	20GM_41189	2.75217	3.09062	0.260737	980	Promoter (<=1kb)	12	327235	449375	122141	2	ENSSSCG00000017136	ENSSSCT00000018654	0	TBCD	Sus scrofa tubulin folding cofactor D (TBCD), mRNA. [Source:RefSeq mRNA;Acc:NM_001244105]
12	522053	522545	493	20GM_41198	2.88136	3.04991	0.260737	107	Promoter (<=1kb)	12	522743	549156	26414	1	ENSSSCG00000017133	ENSSSCT00000018651	-198	WDR45B	WD repeat domain phosphoinositide-interacting protein 3 [Source:RefSeq peptide;Acc:NP_001177225]
12	614871	615288	418	20GM_41208	2.39572	2.28593	0.118948	66	Promoter (<=1kb)	12	561589	615747	54159	2	ENSSSCG00000017125	ENSSSCT00000018643	459	FOXK2	forkhead box K2 [Source:HGNC Symbol;Acc:HGNC:6036]
12	616101	616433	333	20GM_41209	2.27262	2.25354	0.118948	100	Promoter (<=1kb)	12	561589	615747	54159	2	ENSSSCG00000017125	ENSSSCT00000018643	-354	FOXK2	forkhead box K2 [Source:HGNC Symbol;Acc:HGNC:6036]
12	647089	647528	440	20GM_41215	2.25895	2.09149	0.118948	10	Promoter (<=1kb)	12	647701	739896	92196	1	ENSSSCG00000039807	ENSSSCT00000053781	-173
12	648270	648561	292	20GM_41216	2.45089	2.36534	0.118948	79	Promoter (<=1kb)	12	647701	739896	92196	1	ENSSSCG00000039807	ENSSSCT00000053781	569
12	651768	652605	838	20GM_41218	3.91706	5.2575	0.822852	385	Promoter (<=1kb)	12	632363	651817	19455	2	ENSSSCG00000017126	ENSSSCT00000018644	0	NARF	nuclear prelamin A recognition factor [Source:HGNC Symbol;Acc:HGNC:29916]
12	657148	657851	704	20GM_41221	4.01289	5.64092	1.08234	222	Promoter (<=1kb)	12	657516	662544	5029	1	ENSSSCG00000017127	ENSSSCT00000018645	0	C17orf62	chromosome 17 open reading frame 62 [Source:HGNC Symbol;Acc:HGNC:28672]
12	802828	803292	465	20GM_41251	3.43125	3.97521	0.490137	299	Promoter (<=1kb)	12	796885	803555	6671	2	ENSSSCG00000024018	ENSSSCT00000031428	263	SLC16A3	solute carrier family 16 member 3 [Source:HGNC Symbol;Acc:HGNC:10924]
12	833097	833406	310	20GM_41260	3.13654	3.43162	0.260737	65	Promoter (<=1kb)	12	833115	860775	27661	1	ENSSSCG00000029553	ENSSSCT00000030531	0	CCDC57	coiled-coil domain containing 57 [Source:HGNC Symbol;Acc:HGNC:27564]
12	837574	837881	308	20GM_41261	2.69232	2.87428	0.253827	187	Promoter (<=1kb)	12	837752	917481	79730	1	ENSSSCG00000029553	ENSSSCT00000053915	0	CCDC57	coiled-coil domain containing 57 [Source:HGNC Symbol;Acc:HGNC:27564]
12	838455	838837	383	20GM_41262	2.2973	2.1457	0.118948	187	Promoter (<=1kb)	12	837752	917481	79730	1	ENSSSCG00000029553	ENSSSCT00000053915	703	CCDC57	coiled-coil domain containing 57 [Source:HGNC Symbol;Acc:HGNC:27564]
12	922332	922644	313	20GM_41281	2.2973	2.1457	0.118948	277	Promoter (<=1kb)	12	922418	937089	14672	1	ENSSSCG00000029944	ENSSSCT00000029960	0	FASN	Sus scrofa fatty acid synthase (FASN), mRNA. [Source:RefSeq mRNA;Acc:NM_001099930]
12	956889	958528	1640	20GM_41289	2.75676	2.8669	0.249026	1296	Promoter (<=1kb)	12	951853	957065	5213	2	ENSSSCG00000033689	ENSSSCT00000061342	0	GPS1	G protein pathway suppressor 1 [Source:HGNC Symbol;Acc:HGNC:4549]
12	984700	985012	313	20GM_41294	2.81769	2.95615	0.260737	91	Promoter (<=1kb)	12	981074	984189	3116	2	ENSSSCG00000036973	ENSSSCT00000053704	-511	RAC3	ras-related C3 botulinum toxin substrate 3 (rho family, small GTP binding protein Rac3) [Source:HGNC Symbol;Acc:HGNC:9803]
12	991179	991746	568	20GM_41297	2.9267	3.35639	0.260737	456	Promoter (<=1kb)	12	984694	991456	6763	2	ENSSSCG00000040503	ENSSSCT00000044454	0	LRRC45	leucine rich repeat containing 45 [Source:HGNC Symbol;Acc:HGNC:28302]
12	1037787	1038775	989	20GM_41307	2.61657	2.60774	0.118948	143	Promoter (<=1kb)	12	1037503	1044387	6885	1	ENSSSCG00000039013	ENSSSCT00000063602	284	NOTUM	NOTUM, palmitoleoyl-protein carboxylesterase [Source:HGNC Symbol;Acc:HGNC:27106]
12	1053830	1054307	478	20GM_41311	4.53738	6.00733	1.30159	207	Promoter (<=1kb)	12	1055219	1057718	2500	1	ENSSSCG00000032974	ENSSSCT00000062987	-912	MYADML2	myeloid associated differentiation marker like 2 [Source:HGNC Symbol;Acc:HGNC:34548]
12	1054788	1056470	1683	20GM_41312	3.96374	5.11733	0.822852	718	Promoter (<=1kb)	12	1055219	1057718	2500	1	ENSSSCG00000032974	ENSSSCT00000062987	0	MYADML2	myeloid associated differentiation marker like 2 [Source:HGNC Symbol;Acc:HGNC:34548]
12	1060571	1060862	292	20GM_41314	2.49987	2.8275	0.229499	32	Promoter (<=1kb)	12	1060648	1064807	4160	1	ENSSSCG00000034723	ENSSSCT00000038027	0	PYCR1	pyrroline-5-carboxylate reductase 1 [Source:HGNC Symbol;Acc:HGNC:9721]
12	1071613	1072587	975	20GM_41320	2.73426	2.93624	0.260737	618	Promoter (<=1kb)	12	1071614	1074688	3075	1	ENSSSCG00000035253	ENSSSCT00000041350	0	MAFG	MAF bZIP transcription factor G [Source:HGNC Symbol;Acc:HGNC:6781]
12	1078082	1078372	291	20GM_41321	2.51386	2.51466	0.118948	99	Promoter (<=1kb)	12	1078166	1084110	5945	1	ENSSSCG00000034695	ENSSSCT00000061576	0	SIRT7	sirtuin 7 [Source:HGNC Symbol;Acc:HGNC:14935]
12	1078861	1079222	362	20GM_41322	2.30228	2.15275	0.118948	339	Promoter (<=1kb)	12	1078183	1084111	5929	1	ENSSSCG00000034695	ENSSSCT00000047284	678	SIRT7	sirtuin 7 [Source:HGNC Symbol;Acc:HGNC:14935]
12	1084305	1084585	281	20GM_41323	2.75217	3.09062	0.260737	68	Promoter (<=1kb)	12	1084394	1092592	8199	1	ENSSSCG00000039650	ENSSSCT00000040351	0	PCYT2	phosphate cytidylyltransferase 2, ethanolamine [Source:HGNC Symbol;Acc:HGNC:8756]
12	1093715	1094893	1179	20GM_41324	4.32205	5.67133	1.09496	696	Promoter (<=1kb)	12	1093195	1119315	26121	1	ENSSSCG00000034058	ENSSSCT00000042867	520	ARHGDIA	rho GDP-dissociation inhibitor 1 [Source:RefSeq peptide;Acc:NP_001188313]
12	1113322	1113945	624	20GM_41330	2.18435	2.31167	0.118948	59	Promoter (<=1kb)	12	1113341	1121126	7786	1	ENSSSCG00000034058	ENSSSCT00000040580	0	ARHGDIA	rho GDP-dissociation inhibitor 1 [Source:RefSeq peptide;Acc:NP_001188313]
12	1120996	1122100	1105	20GM_41333	3.1925	3.75931	0.420916	148	Promoter (<=1kb)	12	1121321	1131021	9701	1	ENSSSCG00000039148	ENSSSCT00000051214	0	P4HB	prolyl 4-hydroxylase subunit beta [Source:HGNC Symbol;Acc:HGNC:8548]
12	1153110	1153553	444	20GM_41335	2.88136	3.04991	0.260737	358	Promoter (<=1kb)	12	1149951	1153596	3646	2	ENSSSCG00000034891	ENSSSCT00000053975	43	GCGR	glucagon receptor [Source:HGNC Symbol;Acc:HGNC:4192]
12	1197340	1197826	487	20GM_41346	2.55366	2.66946	0.163227	295	Promoter (<=1kb)	12	1192134	1197275	5142	2	ENSSSCG00000033620	ENSSSCT00000037119	-65
12	1203401	1204167	767	20GM_41347	2.61657	2.60774	0.118948	537	Promoter (<=1kb)	12	1197671	1204372	6702	2	ENSSSCG00000033148	ENSSSCT00000046171	205	MRPL12	mitochondrial ribosomal protein L12 [Source:HGNC Symbol;Acc:HGNC:10378]
12	1212903	1213292	390	20GM_41350	2.61657	2.60774	0.118948	273	Promoter (<=1kb)	12	1207043	1213959	6917	2	ENSSSCG00000033082	ENSSSCT00000056667	667	HGS	hepatocyte growth factor-regulated tyrosine kinase substrate [Source:HGNC Symbol;Acc:HGNC:4897]
12	1219084	1219914	831	20GM_41351	3.14816	3.54989	0.313116	522	Promoter (<=1kb)	12	1219923	1225521	5599	1	ENSSSCG00000038161	ENSSSCT00000057348	-9	ARL16	ADP ribosylation factor like GTPase 16 [Source:HGNC Symbol;Acc:HGNC:27902]
12	1220205	1220817	613	20GM_41352	3.40001	3.92792	0.490137	395	Promoter (<=1kb)	12	1205161	1220048	14888	2	ENSSSCG00000033082	ENSSSCT00000055000	-157	HGS	hepatocyte growth factor-regulated tyrosine kinase substrate [Source:HGNC Symbol;Acc:HGNC:4897]
12	1249695	1250491	797	20GM_41356	2.53884	2.49322	0.118948	187	Promoter (<=1kb)	12	1238982	1251266	12285	2	ENSSSCG00000031531	ENSSSCT00000050682	775	TSPAN10	tetraspanin 10 [Source:HGNC Symbol;Acc:HGNC:29942]
12	1251120	1251862	743	20GM_41357	3.12487	3.65692	0.358534	88	Promoter (<=1kb)	12	1238982	1251266	12285	2	ENSSSCG00000031531	ENSSSCT00000050682	0	TSPAN10	tetraspanin 10 [Source:HGNC Symbol;Acc:HGNC:29942]
12	1258763	1259159	397	20GM_41358	3.50413	4.08596	0.490137	240	Promoter (<=1kb)	12	1258873	1288258	29386	1	ENSSSCG00000024235	ENSSSCT00000029529	0	NPLOC4	NPL4 homolog, ubiquitin recognition factor [Source:HGNC Symbol;Acc:HGNC:18261]
12	1313575	1313905	331	20GM_41366	2.51056	2.60576	0.118948	186	Promoter (<=1kb)	12	1313762	1323219	9458	1	ENSSSCG00000028355	ENSSSCT00000025260	0	ACTG1	actin gamma 1 [Source:HGNC Symbol;Acc:HGNC:144]
12	1319544	1320111	568	20GM_41369	2.96944	3.4213	0.260737	332	Promoter (<=1kb)	12	1320423	1323365	2943	1	ENSSSCG00000028355	ENSSSCT00000037463	-312	ACTG1	actin gamma 1 [Source:HGNC Symbol;Acc:HGNC:144]
12	1320444	1320729	286	20GM_41370	2.64445	2.80359	0.210565	85	Promoter (<=1kb)	12	1320423	1323365	2943	1	ENSSSCG00000028355	ENSSSCT00000045547	21	ACTG1	actin gamma 1 [Source:HGNC Symbol;Acc:HGNC:144]
12	1481022	1481473	452	20GM_41399	2.34365	2.27036	0.118948	310	Promoter (<=1kb)	12	1481220	1512726	31507	1	ENSSSCG00000022317	ENSSSCT00000031734	0	SLC38A10	solute carrier family 38 member 10 [Source:HGNC Symbol;Acc:HGNC:28237]
12	1519254	1519612	359	20GM_41404	2.12003	2.11304	0.118948	297	Promoter (<=1kb)	12	1517309	1519435	2127	2	ENSSSCG00000039183	ENSSSCT00000061274	0
12	1549437	1550119	683	20GM_41409	2.61657	2.60774	0.118948	567	Promoter (<=1kb)	12	1548972	1561755	12784	1	ENSSSCG00000017143	ENSSSCT00000065183	465	CEP131	centrosomal protein 131 [Source:HGNC Symbol;Acc:HGNC:29511]
12	1564343	1564790	448	20GM_41414	2.61657	2.60774	0.118948	272	Promoter (<=1kb)	12	1561952	1563839	1888	2	ENSSSCG00000039849	ENSSSCT00000063862	-504
12	1572749	1573094	346	20GM_41415	3.13989	3.43671	0.260737	183	Promoter (<=1kb)	12	1573528	1605551	32024	1	ENSSSCG00000017141	ENSSSCT00000018660	-434	AATK	apoptosis associated tyrosine kinase [Source:HGNC Symbol;Acc:HGNC:21]
12	1595796	1596081	286	20GM_41419	2.61657	2.60774	0.118948	125	Promoter (<=1kb)	12	1595623	1605551	9929	1	ENSSSCG00000017141	ENSSSCT00000051136	173	AATK	apoptosis associated tyrosine kinase [Source:HGNC Symbol;Acc:HGNC:21]
12	1666413	1667596	1184	20GM_41430	6.2713	9.82836	4.40607	230	Promoter (<=1kb)	12	1603540	1666936	63397	2	ENSSSCG00000017142	ENSSSCT00000054836	0	BAIAP2	BAI1 associated protein 2 [Source:HGNC Symbol;Acc:HGNC:947]
12	1697416	1698563	1148	20GM_41436	5.54568	8.07078	2.86237	662	Promoter (<=1kb)	12	1691826	1698345	6520	2	ENSSSCG00000017140	ENSSSCT00000018659	0	CHMP6	charged multivesicular body protein 6 [Source:HGNC Symbol;Acc:HGNC:25675]
12	2036862	2037310	449	20GM_41467	2.25895	2.09149	0.118948	325	Promoter (<=1kb)	12	2036681	2046541	9861	1	ENSSSCG00000017144	ENSSSCT00000018664	181	NPTX1	neuronal pentraxin 1 [Source:HGNC Symbol;Acc:HGNC:7952]
12	2141807	2142087	281	20GM_41479	3.13989	3.43671	0.260737	71	Promoter (<=1kb)	12	2093364	2142581	49218	2	ENSSSCG00000017146	ENSSSCT00000022376	494	RNF213	ring finger protein 213 [Source:HGNC Symbol;Acc:HGNC:14539]
12	2209959	2210951	993	20GM_41488	2.94107	3.13832	0.260737	837	Promoter (<=1kb)	12	2165427	2209819	44393	2	ENSSSCG00000017146	ENSSSCT00000026345	-140	RNF213	ring finger protein 213 [Source:HGNC Symbol;Acc:HGNC:14539]
12	2211346	2212406	1061	20GM_41489	2.81769	2.95615	0.260737	849	Promoter (<=1kb)	12	2159348	2212102	52755	2	ENSSSCG00000017146	ENSSSCT00000048595	0	RNF213	ring finger protein 213 [Source:HGNC Symbol;Acc:HGNC:14539]
12	2285504	2285960	457	20GM_41499	3.44021	4.50363	0.556412	117	Promoter (<=1kb)	12	2285579	2311745	26167	1	ENSSSCG00000017155	ENSSSCT00000018679	0	EIF4A3	Sus scrofa eukaryotic translation initiation factor 4A3 (EIF4A3), mRNA. [Source:RefSeq mRNA;Acc:NM_001100193]
12	2402341	2402773	433	20GM_41516	3.13989	3.43671	0.260737	237	Promoter (<=1kb)	12	2401816	2455818	54003	1	ENSSSCG00000017159	ENSSSCT00000018683	525	TBC1D16	TBC1 domain family member 16 [Source:HGNC Symbol;Acc:HGNC:28356]
12	2519636	2520661	1026	20GM_41540	2.25895	2.09149	0.118948	254	Promoter (<=1kb)	12	2521027	2527241	6215	1	ENSSSCG00000017160	ENSSSCT00000018684	-366	CBX4	chromobox 4 [Source:HGNC Symbol;Acc:HGNC:1554]
12	2561564	2561953	390	20GM_41547	2.4402	2.40873	0.118948	312	Promoter (<=1kb)	12	2562335	2567624	5290	1	ENSSSCG00000034146	ENSSSCT00000062638	-382	CBX8	chromobox protein homolog 8 [Source:RefSeq peptide;Acc:NP_001231428]
12	2709088	2709384	297	20GM_41567	2.55103	2.51108	0.118948	268	Promoter (<=1kb)	12	2709983	3137463	427481	1	ENSSSCG00000039498	ENSSSCT00000046208	-599	RBFOX3	RNA binding protein, fox-1 homolog 3 [Source:HGNC Symbol;Acc:HGNC:27097]
12	2710853	2711276	424	20GM_41568	2.61657	2.60774	0.118948	270	Promoter (<=1kb)	12	2709983	3137463	427481	1	ENSSSCG00000039498	ENSSSCT00000046208	870	RBFOX3	RNA binding protein, fox-1 homolog 3 [Source:HGNC Symbol;Acc:HGNC:27097]
12	2774721	2775267	547	20GM_41571	2.71074	2.79974	0.208313	431	Promoter (<=1kb)	12	2775630	2775705	76	2	ENSSSCG00000021930	ENSSSCT00000023572	438	snoU2-30	Small nucleolar RNA U2-30 [Source:RFAM;Acc:RF00493]
12	3148851	3149644	794	20GM_41615	3.44021	4.50363	0.556412	497	Promoter (<=1kb)	12	3139129	3149460	10332	2	ENSSSCG00000032411	ENSSSCT00000063484	0	ENGASE	endo-beta-N-acetylglucosaminidase [Source:HGNC Symbol;Acc:HGNC:24622]
12	3180916	3181434	519	20GM_41621	3.61432	4.39852	0.50134	411	Promoter (<=1kb)	12	3161357	3181393	20037	2	ENSSSCG00000035511	ENSSSCT00000046990	0	C1QTNF1	C1q and TNF related 1 [Source:HGNC Symbol;Acc:HGNC:14324]
12	3212319	3212674	356	20GM_41627	2.73093	3.0582	0.260737	199	Promoter (<=1kb)	12	3212470	3222850	10381	1	ENSSSCG00000036383	ENSSSCT00000049917	0	LGALS3BP	galectin 3 binding protein [Source:HGNC Symbol;Acc:HGNC:6564]
12	3308768	3309305	538	20GM_41643	2.46889	2.54416	0.118948	404	Promoter (<=1kb)	12	3309141	3341054	31914	1	ENSSSCG00000017165	ENSSSCT00000046262	0	USP36	ubiquitin specific peptidase 36 [Source:HGNC Symbol;Acc:HGNC:20062]
12	3314055	3314398	344	20GM_41644	2.55717	2.52009	0.118948	17	Promoter (<=1kb)	12	3313967	3345790	31824	1	ENSSSCG00000017165	ENSSSCT00000046353	88	USP36	ubiquitin specific peptidase 36 [Source:HGNC Symbol;Acc:HGNC:20062]
12	3354705	3356134	1430	20GM_41650	2.56086	2.6801	0.166036	1278	Promoter (<=1kb)	12	3356224	3430871	74648	1	ENSSSCG00000017167	ENSSSCT00000018691	-90	CYTH1	cytohesin 1 [Source:HGNC Symbol;Acc:HGNC:9501]
12	3356787	3357531	745	20GM_41651	3.59789	4.37355	0.50134	287	Promoter (<=1kb)	12	3356288	3432640	76353	1	ENSSSCG00000017167	ENSSSCT00000059624	499	CYTH1	cytohesin 1 [Source:HGNC Symbol;Acc:HGNC:9501]
12	3628724	3629348	625	20GM_41686	3.80598	4.87432	0.746055	217	Promoter (<=1kb)	12	3589541	3628939	39399	2	ENSSSCG00000036308	ENSSSCT00000063340	0	PGS1	phosphatidylglycerophosphate synthase 1 [Source:HGNC Symbol;Acc:HGNC:30029]
12	3643258	3643607	350	20GM_41689	2.19502	2.05817	0.118948	154	Promoter (<=1kb)	12	3643929	3647009	3081	1	ENSSSCG00000036956	ENSSSCT00000054084	-322		suppressor of cytokine signaling 3 [Source:RefSeq peptide;Acc:NP_001116668]
12	3644173	3644509	337	20GM_41690	2.95482	3.15874	0.260737	86	Promoter (<=1kb)	12	3643929	3647009	3081	1	ENSSSCG00000036956	ENSSSCT00000054084	244		suppressor of cytokine signaling 3 [Source:RefSeq peptide;Acc:NP_001116668]
12	3727740	3728735	996	20GM_41705	2.51386	2.51466	0.118948	890	Promoter (<=1kb)	12	3728713	3734487	5775	1	ENSSSCG00000033883	ENSSSCT00000051048	0
12	3754217	3755421	1205	20GM_41707	3.50413	4.08596	0.490137	868	Promoter (<=1kb)	12	3747271	3755207	7937	2	ENSSSCG00000040486	ENSSSCT00000043788	0	BIRC5	Baculoviral IAP repeat-containing protein 5 [Source:UniProtKB/Swiss-Prot;Acc:Q9GLN5]
12	3799306	3800111	806	20GM_41714	3.12487	3.65692	0.358534	260	Promoter (<=1kb)	12	3794682	3799684	5003	2	ENSSSCG00000031600	ENSSSCT00000042330	0	SYNGR2	synaptogyrin 2 [Source:HGNC Symbol;Acc:HGNC:11499]
12	3894443	3894936	494	20GM_41724	3.13989	3.43671	0.260737	22	Promoter (<=1kb)	12	3849313	3894558	45246	2	ENSSSCG00000034373	ENSSSCT00000039841	0	TNRC6C	trinucleotide repeat containing 6C [Source:HGNC Symbol;Acc:HGNC:29318]
12	3948903	3949249	347	20GM_41736	2.40657	2.30151	0.118948	129	Promoter (<=1kb)	12	3950017	3951499	1483	1	ENSSSCG00000036900	ENSSSCT00000065169	-768
12	4249274	4249600	327	20GM_41769	2.34807	2.21782	0.118948	154	Promoter (<=1kb)	12	4238196	4249964	11769	2	ENSSSCG00000035507	ENSSSCT00000047026	364
12	4730197	4730563	367	20GM_41831	2.61657	2.60774	0.118948	209	Promoter (<=1kb)	12	4655379	4730371	74993	2	ENSSSCG00000017170	ENSSSCT00000018694	0	MGAT5B	mannosyl (alpha-1,6-)-glycoprotein beta-1,6-N-acetyl-glucosaminyltransferase, isozyme B [Source:HGNC Symbol;Acc:HGNC:24140]
12	4799559	4800181	623	20GM_41835	2.93683	3.23586	0.260737	283	Promoter (<=1kb)	12	4776929	4799952	23024	2	ENSSSCG00000029343	ENSSSCT00000061555	0	MFSD11	major facilitator superfamily domain containing 11 [Source:HGNC Symbol;Acc:HGNC:25458]
12	4938519	4939056	538	20GM_41860	2.72146	2.81537	0.219275	495	Promoter (<=1kb)	12	4938663	4954246	15584	1	ENSSSCG00000017177	ENSSSCT00000018702	0	ST6GALNAC2	ST6 N-acetylgalactosaminide alpha-2,6-sialyltransferase 2 [Source:HGNC Symbol;Acc:HGNC:10867]
12	4950364	4950863	500	20GM_41861	2.25895	2.09149	0.118948	19	Promoter (<=1kb)	12	4949795	4950630	836	1	ENSSSCG00000039736	ENSSSCT00000060677	569
12	4960071	4960544	474	20GM_41863	2.62077	2.66906	0.163227	189	Promoter (<=1kb)	12	4959415	4959492	78	2	ENSSSCG00000019245	ENSSSCT00000020840	-579	snoR38	Small nucleolar RNA R38 [Source:RFAM;Acc:RF00213]
12	4974460	4974863	404	20GM_41867	2.4589	2.64045	0.139124	345	Promoter (<=1kb)	12	4973490	4975636	2147	2	ENSSSCG00000028604	ENSSSCT00000030698	773	PRCD	photoreceptor disc component [Source:HGNC Symbol;Acc:HGNC:32528]
12	4975266	4975723	458	20GM_41868	2.55256	2.57045	0.118948	218	Promoter (<=1kb)	12	4973490	4975636	2147	2	ENSSSCG00000028604	ENSSSCT00000030698	0	PRCD	photoreceptor disc component [Source:HGNC Symbol;Acc:HGNC:32528]
12	4978358	4978873	516	20GM_41869	2.39437	2.34299	0.118948	271	Promoter (<=1kb)	12	4978246	4988521	10276	1	ENSSSCG00000017181	ENSSSCT00000018706	112	CYGB	cytoglobin [Source:HGNC Symbol;Acc:HGNC:16505]
12	5009961	5010630	670	20GM_41876	3.36159	3.8699	0.483168	247	Promoter (<=1kb)	12	5009877	5036274	26398	1	ENSSSCG00000023362	ENSSSCT00000018695	84	RHBDF2	rhomboid 5 homolog 2 [Source:HGNC Symbol;Acc:HGNC:20788]
12	5026210	5026491	282	20GM_41880	2.58202	2.55666	0.118948	147	Promoter (<=1kb)	12	5026690	5086042	59353	1	ENSSSCG00000023362	ENSSSCT00000022857	-199	RHBDF2	rhomboid 5 homolog 2 [Source:HGNC Symbol;Acc:HGNC:20788]
12	5042180	5042476	297	20GM_41882	2.61657	2.60774	0.118948	123	Promoter (<=1kb)	12	5037172	5042203	5032	2	ENSSSCG00000017176	ENSSSCT00000018701	0
12	5055057	5055753	697	20GM_41884	2.71074	2.79974	0.208313	383	Promoter (<=1kb)	12	5042897	5055485	12589	2	ENSSSCG00000035718	ENSSSCT00000062950	0
12	5087069	5087577	509	20GM_41890	2.46235	2.3819	0.118948	59	Promoter (<=1kb)	12	5087879	5115064	27186	1	ENSSSCG00000029901	ENSSSCT00000032146	-302	UBE2O	ubiquitin conjugating enzyme E2 O [Source:HGNC Symbol;Acc:HGNC:29554]
12	5116366	5116898	533	20GM_41896	2.9267	3.35639	0.260737	423	Promoter (<=1kb)	12	5113114	5117479	4366	2	ENSSSCG00000017178	ENSSSCT00000050650	581	SPHK1	sphingosine kinase 1 [Source:HGNC Symbol;Acc:HGNC:11240]
12	5117312	5118246	935	20GM_41897	2.25895	2.09149	0.118948	730	Promoter (<=1kb)	12	5113114	5117479	4366	2	ENSSSCG00000017178	ENSSSCT00000050650	0	SPHK1	sphingosine kinase 1 [Source:HGNC Symbol;Acc:HGNC:11240]
12	5177277	5177638	362	20GM_41908	2.15153	2.07373	0.118948	215	Promoter (<=1kb)	12	5176926	5200752	23827	1	ENSSSCG00000021342	ENSSSCT00000057893	351	QRICH2	glutamine rich 2 [Source:HGNC Symbol;Acc:HGNC:25326]
12	5226380	5227032	653	20GM_41916	2.94798	3.14859	0.260737	490	Promoter (<=1kb)	12	5225897	5307061	81165	1	ENSSSCG00000017186	ENSSSCT00000064466	483	RNF157	ring finger protein 157 [Source:HGNC Symbol;Acc:HGNC:29402]
12	5276484	5276855	372	20GM_41925	3.09092	3.36258	0.260737	275	Promoter (<=1kb)	12	5277293	5307061	29769	1	ENSSSCG00000017186	ENSSSCT00000053726	-438	RNF157	ring finger protein 157 [Source:HGNC Symbol;Acc:HGNC:29402]
12	5306739	5307643	905	20GM_41927	3.52072	4.11125	0.490137	327	Promoter (<=1kb)	12	5307131	5312250	5120	1	ENSSSCG00000017187	ENSSSCT00000018712	0	FOXJ1	forkhead box J1 [Source:HGNC Symbol;Acc:HGNC:3816]
12	5325023	5325411	389	20GM_41931	2.75217	3.09062	0.260737	143	Promoter (<=1kb)	12	5325073	5356961	31889	1	ENSSSCG00000017190	ENSSSCT00000041668	0	EXOC7	exocyst complex component 7 [Source:HGNC Symbol;Acc:HGNC:23214]
12	5362991	5363356	366	20GM_41939	3.6632	4.33001	0.490137	228	Promoter (<=1kb)	12	5360465	5363062	2598	2	ENSSSCG00000017189	ENSSSCT00000018714	0	GALR2	galanin receptor 2 [Source:HGNC Symbol;Acc:HGNC:4133]
12	5363655	5364017	363	20GM_41940	3.6632	4.33001	0.490137	224	Promoter (<=1kb)	12	5360465	5363062	2598	2	ENSSSCG00000017189	ENSSSCT00000018714	-593	GALR2	galanin receptor 2 [Source:HGNC Symbol;Acc:HGNC:4133]
12	5409830	5410250	421	20GM_41947	3.13989	3.43671	0.260737	211	Promoter (<=1kb)	12	5409668	5429606	19939	1	ENSSSCG00000017192	ENSSSCT00000018717	162	EVPL	envoplakin [Source:HGNC Symbol;Acc:HGNC:3503]
12	5490876	5492186	1311	20GM_41958	3.62364	4.26898	0.490137	187	Promoter (<=1kb)	12	5492790	5510018	17229	1	ENSSSCG00000017197	ENSSSCT00000018722	-604	FBF1	Fas binding factor 1 [Source:HGNC Symbol;Acc:HGNC:24674]
12	5503335	5503681	347	20GM_41960	2.51386	2.51466	0.118948	210	Promoter (<=1kb)	12	5502966	5503071	106	1	ENSSSCG00000020309	ENSSSCT00000021904	369	U6	U6 spliceosomal RNA [Source:RFAM;Acc:RF00026]
12	5514390	5515526	1137	20GM_41964	2.93284	3.22995	0.260737	335	Promoter (<=1kb)	12	5514624	5523737	9114	1	ENSSSCG00000017196	ENSSSCT00000018721	0	MRPL38	mitochondrial ribosomal protein L38 [Source:HGNC Symbol;Acc:HGNC:14033]
12	5534268	5536000	1733	20GM_41967	3.73172	4.75995	0.720322	453	Promoter (<=1kb)	12	5535337	5539715	4379	1	ENSSSCG00000017199	ENSSSCT00000018724	0	TRIM47	tripartite motif containing 47 [Source:HGNC Symbol;Acc:HGNC:19020]
12	5627980	5628331	352	20GM_41978	2.61093	3.00653	0.260737	271	Promoter (<=1kb)	12	5592503	5628223	35721	2	ENSSSCG00000017201	ENSSSCT00000044566	0	UNK	unkempt family zinc finger [Source:HGNC Symbol;Acc:HGNC:29369]
12	5632148	5633113	966	20GM_41979	2.33451	2.44783	0.118948	143	Promoter (<=1kb)	12	5632353	5635780	3428	1	ENSSSCG00000017202	ENSSSCT00000018727	0	H3F3A	Histone H3.3 [Source:UniProtKB/Swiss-Prot;Acc:Q71LE2]
12	5732279	5732555	277	20GM_41989	2.9267	3.35639	0.260737	100	Promoter (<=1kb)	12	5732543	5770135	37593	1	ENSSSCG00000023978	ENSSSCT00000043964	0	RECQL5	RecQ like helicase 5 [Source:HGNC Symbol;Acc:HGNC:9950]
12	5761838	5762769	932	20GM_41993	3.11356	3.3968	0.260737	532	Promoter (<=1kb)	12	5757009	5763754	6746	2	ENSSSCG00000038844	ENSSSCT00000041737	985	SMIM5	small integral membrane protein 5 [Source:HGNC Symbol;Acc:HGNC:40030]
12	5763745	5764339	595	20GM_41994	2.93284	3.22995	0.260737	468	Promoter (<=1kb)	12	5757009	5763754	6746	2	ENSSSCG00000038844	ENSSSCT00000041737	0	SMIM5	small integral membrane protein 5 [Source:HGNC Symbol;Acc:HGNC:40030]
12	5845506	5846637	1132	20GM_42004	3.81634	5.32395	0.861512	887	Promoter (<=1kb)	12	5809618	5846204	36587	2	ENSSSCG00000033518	ENSSSCT00000054120	0	LLGL2	LLGL2, scribble cell polarity complex component [Source:HGNC Symbol;Acc:HGNC:6629]
12	5854191	5854852	662	20GM_42006	4.067	5.49233	0.983066	362	Promoter (<=1kb)	12	5846370	5854850	8481	2	ENSSSCG00000036852	ENSSSCT00000038275	0	TSEN54	tRNA splicing endonuclease subunit 54 [Source:HGNC Symbol;Acc:HGNC:27561]
12	5855470	5855849	380	20GM_42007	3.28327	4.06693	0.490137	297	Promoter (<=1kb)	12	5855568	5873465	17898	1	ENSSSCG00000040578	ENSSSCT00000052806	0	CASKIN2	CASK interacting protein 2 [Source:HGNC Symbol;Acc:HGNC:18200]
12	5888713	5889625	913	20GM_42013	2.61657	2.60774	0.118948	221	Promoter (<=1kb)	12	5873010	5889758	16749	2	ENSSSCG00000034608	ENSSSCT00000059082	133	TMEM94	transmembrane protein 94 [Source:HGNC Symbol;Acc:HGNC:28983]
12	5940218	5940736	519	20GM_42018	2.49987	2.8275	0.229499	396	Promoter (<=1kb)	12	5940645	6010836	70192	1	ENSSSCG00000017206	ENSSSCT00000018731	0	GRB2	growth factor receptor-bound protein 2 [Source:RefSeq peptide;Acc:NP_001131100]
12	6033077	6033374	298	20GM_42027	2.2973	2.1457	0.118948	167	Promoter (<=1kb)	12	6033669	6046763	13095	1	ENSSSCG00000017208	ENSSSCT00000018733	-295	SLC25A19	mitochondrial thiamine pyrophosphate carrier [Source:RefSeq peptide;Acc:NP_001157986]
12	6047374	6048207	834	20GM_42029	2.34365	2.27036	0.118948	153	Promoter (<=1kb)	12	6047700	6052198	4499	1	ENSSSCG00000017209	ENSSSCT00000018734	0	MIF4GD	MIF4G domain containing [Source:HGNC Symbol;Acc:HGNC:24030]
12	6055325	6055875	551	20GM_42031	2.90245	3.18494	0.260737	422	Promoter (<=1kb)	12	6055713	6072412	16700	1	ENSSSCG00000017211	ENSSSCT00000018736	0	GGA3	golgi associated, gamma adaptin ear containing, ARF binding protein 3 [Source:HGNC Symbol;Acc:HGNC:17079]
12	6079094	6079509	416	20GM_42036	2.19502	2.05817	0.118948	260	Promoter (<=1kb)	12	6078282	6078458	177	1	ENSSSCG00000035175	ENSSSCT00000052921	812
12	6116078	6117441	1364	20GM_42046	3.08291	3.4527	0.263721	933	Promoter (<=1kb)	12	6116588	6130350	13763	1	ENSSSCG00000017212	ENSSSCT00000018737	0	SUMO2	Small ubiquitin-related modifier 2 [Source:UniProtKB/Swiss-Prot;Acc:P61958]
12	6182794	6183529	736	20GM_42055	2.9267	3.35639	0.260737	128	Promoter (<=1kb)	12	6164141	6183109	18969	2	ENSSSCG00000017214	ENSSSCT00000018739	0	ARMC7	Sus scrofa armadillo repeat containing 7 (ARMC7), mRNA. [Source:RefSeq mRNA;Acc:NM_001243806]
12	6196472	6196755	284	20GM_42059	2.38497	2.27052	0.118948	181	Promoter (<=1kb)	12	6185520	6197673	12154	2	ENSSSCG00000017215	ENSSSCT00000065257	918	SLC16A5	solute carrier family 16 member 5 [Source:HGNC Symbol;Acc:HGNC:10926]
12	6197327	6198047	721	20GM_42060	2.73426	2.93624	0.260737	278	Promoter (<=1kb)	12	6185520	6197673	12154	2	ENSSSCG00000017215	ENSSSCT00000065257	0	SLC16A5	solute carrier family 16 member 5 [Source:HGNC Symbol;Acc:HGNC:10926]
12	6199963	6200778	816	20GM_42061	2.51386	2.51466	0.118948	624	Promoter (<=1kb)	12	6184152	6199965	15814	2	ENSSSCG00000017215	ENSSSCT00000064962	0	SLC16A5	solute carrier family 16 member 5 [Source:HGNC Symbol;Acc:HGNC:10926]
12	6265291	6265932	642	20GM_42068	2.84388	3.3781	0.260737	477	Promoter (<=1kb)	12	6249799	6266492	16694	2	ENSSSCG00000034406	ENSSSCT00000039163	560	MRPL58	peptidyl-tRNA hydrolase ICT1, mitochondrial [Source:RefSeq peptide;Acc:NP_001231224]
12	6282026	6282442	417	20GM_42073	2.12003	2.11304	0.118948	376	Promoter (<=1kb)	12	6272214	6282038	9825	2	ENSSSCG00000017218	ENSSSCT00000039894	0	CDR2L	cerebellar degeneration related protein 2 like [Source:HGNC Symbol;Acc:HGNC:29999]
12	6291367	6291842	476	20GM_42075	2.56086	2.6801	0.166036	307	Promoter (<=1kb)	12	6272214	6291497	19284	2	ENSSSCG00000017218	ENSSSCT00000050768	0	CDR2L	cerebellar degeneration related protein 2 like [Source:HGNC Symbol;Acc:HGNC:29999]
12	6333687	6334353	667	20GM_42081	2.61657	2.60774	0.118948	484	Promoter (<=1kb)	12	6323670	6333820	10151	2	ENSSSCG00000017222	ENSSSCT00000018748	0	OTOP2	otopetrin 2 [Source:HGNC Symbol;Acc:HGNC:19657]
12	6459141	6459721	581	20GM_42095	2.18435	2.31167	0.118948	287	Promoter (<=1kb)	12	6459218	6463846	4629	1	ENSSSCG00000017231	ENSSSCT00000046891	0	NAT9	N-acetyltransferase 9 [Source:RefSeq peptide;Acc:NP_001182289]
12	6493210	6493618	409	20GM_42102	3.08291	3.4527	0.263721	151	Promoter (<=1kb)	12	6486197	6493411	7215	2	ENSSSCG00000017233	ENSSSCT00000018760	0	RAB37	RAB37, member RAS oncogene family [Source:HGNC Symbol;Acc:HGNC:30268]
12	6681571	6681926	356	20GM_42115	2.53884	2.49322	0.118948	260	Promoter (<=1kb)	12	6665398	6681239	15842	2	ENSSSCG00000033918	ENSSSCT00000034617	-332
12	6716154	6716692	539	20GM_42122	2.94798	3.14859	0.260737	190	Promoter (<=1kb)	12	6694285	6716245	21961	2	ENSSSCG00000040989	ENSSSCT00000049250	0	GPRC5C	G protein-coupled receptor class C group 5 member C [Source:HGNC Symbol;Acc:HGNC:13309]
12	6889231	6890000	770	20GM_42140	2.46889	2.54416	0.118948	634	Promoter (<=1kb)	12	6883947	6889661	5715	2	ENSSSCG00000017239	ENSSSCT00000059408	0
12	7636795	7637176	382	20GM_42192	2.61378	2.6036	0.118948	246	Promoter (<=1kb)	12	7638085	7660172	22088	1	ENSSSCG00000017245	ENSSSCT00000018774	-909	CDC42EP4	CDC42 effector protein 4 [Source:HGNC Symbol;Acc:HGNC:17147]
12	7638830	7639185	356	20GM_42193	4.02368	5.02596	0.822852	125	Promoter (<=1kb)	12	7638980	7660172	21193	1	ENSSSCG00000017245	ENSSSCT00000058168	0	CDC42EP4	CDC42 effector protein 4 [Source:HGNC Symbol;Acc:HGNC:17147]
12	7671686	7672031	346	20GM_42203	2.45099	2.36547	0.118948	10	Promoter (<=1kb)	12	7671388	7684496	13109	1	ENSSSCG00000040611	ENSSSCT00000049844	298	CPSF4L	cleavage and polyadenylation specific factor 4 like [Source:HGNC Symbol;Acc:HGNC:33632]
12	7725753	7726613	861	20GM_42207	2.25895	2.09149	0.118948	782	Promoter (<=1kb)	12	7715891	7726825	10935	2	ENSSSCG00000017246	ENSSSCT00000058576	212	C17orf80	chromosome 17 open reading frame 80 [Source:HGNC Symbol;Acc:HGNC:29601]
12	7727562	7727973	412	20GM_42208	2.69232	2.87428	0.253827	173	Promoter (<=1kb)	12	7710266	7727656	17391	2	ENSSSCG00000017246	ENSSSCT00000018775	0	C17orf80	chromosome 17 open reading frame 80 [Source:HGNC Symbol;Acc:HGNC:29601]
12	7759109	7759451	343	20GM_42212	2.61657	2.60774	0.118948	210	Promoter (<=1kb)	12	7759613	8204762	445150	1	ENSSSCG00000037754	ENSSSCT00000058010	-162	SLC39A11	solute carrier family 39 member 11 [Source:HGNC Symbol;Acc:HGNC:14463]
12	7788321	7788853	533	20GM_42216	2.61657	2.60774	0.118948	377	Promoter (<=1kb)	12	7764051	7789410	25360	2	ENSSSCG00000017249	ENSSSCT00000018778	557	SSTR2	Somatostatin receptor type 2 [Source:UniProtKB/Swiss-Prot;Acc:P34994]
12	7839194	7840145	952	20GM_42221	3.51547	4.42652	0.512272	445	Promoter (<=1kb)	12	7839621	8204245	364625	1	ENSSSCG00000037754	ENSSSCT00000018779	0	SLC39A11	solute carrier family 39 member 11 [Source:HGNC Symbol;Acc:HGNC:14463]
12	8400927	8401288	362	20GM_42263	2.61657	2.60774	0.118948	198	Promoter (<=1kb)	12	8402196	8540383	138188	1	ENSSSCG00000033537	ENSSSCT00000036938	-908
12	10362385	10363360	976	20GM_42393	2.3429	2.21045	0.118948	219	Promoter (<=1kb)	12	10351719	10362244	10526	2	ENSSSCG00000039947	ENSSSCT00000050128	-141	KCNJ2	Inward rectifier potassium channel 2 [Source:UniProtKB/Swiss-Prot;Acc:O18839]
12	11018618	11019226	609	20GM_42476	3.52536	4.44178	0.522347	99	Promoter (<=1kb)	12	10900562	11018659	118098	2	ENSSSCG00000017254	ENSSSCT00000035633	0	MAP2K6	mitogen-activated protein kinase kinase 6 [Source:HGNC Symbol;Acc:HGNC:6846]
12	11082551	11083532	982	20GM_42487	4.49737	6.16435	1.39808	567	Promoter (<=1kb)	12	11082872	11152913	70042	1	ENSSSCG00000017255	ENSSSCT00000018784	0	ABCA5	ATP binding cassette subfamily A member 5 [Source:HGNC Symbol;Acc:HGNC:35]
12	11170482	11170919	438	20GM_42491	3.6632	4.33001	0.490137	331	Promoter (<=1kb)	12	11169809	11211801	41993	1	ENSSSCG00000032844	ENSSSCT00000050694	673	ABCA10	ATP binding cassette subfamily A member 10 [Source:HGNC Symbol;Acc:HGNC:30]
12	11294569	11294871	303	20GM_42498	2.51386	2.51466	0.118948	196	Promoter (<=1kb)	12	11295697	11358721	63025	1	ENSSSCG00000017257	ENSSSCT00000018786	-826	ABCA9	ATP binding cassette subfamily A member 9 [Source:HGNC Symbol;Acc:HGNC:39]
12	11295757	11296046	290	20GM_42499	2.33261	2.1958	0.118948	101	Promoter (<=1kb)	12	11295697	11358721	63025	1	ENSSSCG00000017257	ENSSSCT00000018786	60	ABCA9	ATP binding cassette subfamily A member 9 [Source:HGNC Symbol;Acc:HGNC:39]
12	11303583	11303856	274	20GM_42500	2.24868	2.07702	0.118948	231	Promoter (<=1kb)	12	11303685	11359520	55836	1	ENSSSCG00000017257	ENSSSCT00000023395	0	ABCA9	ATP binding cassette subfamily A member 9 [Source:HGNC Symbol;Acc:HGNC:39]
12	11318334	11318615	282	20GM_42503	3.6632	4.33001	0.490137	189	Promoter (<=1kb)	12	11318129	11318235	107	2	ENSSSCG00000032391	ENSSSCT00000066284	-99	U6	U6 spliceosomal RNA [Source:RFAM;Acc:RF00026]
12	11680524	11680819	296	20GM_42537	3.51547	4.42652	0.512272	157	Promoter (<=1kb)	12	11662348	11680719	18372	2	ENSSSCG00000017259	ENSSSCT00000066412	0	PRKAR1A	cAMP-dependent protein kinase type I-alpha regulatory subunit [Source:RefSeq peptide;Acc:NP_999191]
12	11682284	11682631	348	20GM_42538	2.20665	2.01795	0.118948	258	Promoter (<=1kb)	12	11661872	11681435	19564	2	ENSSSCG00000017259	ENSSSCT00000054781	-849	PRKAR1A	cAMP-dependent protein kinase type I-alpha regulatory subunit [Source:RefSeq peptide;Acc:NP_999191]
12	11714811	11715221	411	20GM_42543	2.25895	2.09149	0.118948	105	Promoter (<=1kb)	12	11715274	11752377	37104	1	ENSSSCG00000017260	ENSSSCT00000060624	-53	WIPI1	WD repeat domain phosphoinositide-interacting protein 1 [Source:RefSeq peptide;Acc:NP_001177223]
12	11861609	11862030	422	20GM_42562	2.61657	2.60774	0.118948	233	Promoter (<=1kb)	12	11862792	11873320	10529	1	ENSSSCG00000017262	ENSSSCT00000037879	-762	SLC16A6	solute carrier family 16 member 6 [Source:HGNC Symbol;Acc:HGNC:10927]
12	11894803	11895771	969	20GM_42564	2.59728	2.85352	0.249026	114	Promoter (<=1kb)	12	11882800	11895021	12222	2	ENSSSCG00000017264	ENSSSCT00000018793	0	AMZ2	archaemetzincin-2 [Source:RefSeq peptide;Acc:NP_001230533]
12	11965921	11966507	587	20GM_42576	2.59411	2.63047	0.131301	163	Promoter (<=1kb)	12	11922572	11966589	44018	2	ENSSSCG00000039336	ENSSSCT00000060456	82	GNA13	G protein subunit alpha 13 [Source:HGNC Symbol;Acc:HGNC:4381]
12	11995519	11995816	298	20GM_42580	2.26667	2.16036	0.118948	182	Promoter (<=1kb)	12	11996142	12089385	93244	1	ENSSSCG00000035402	ENSSSCT00000052467	-326	RGS9	regulator of G protein signaling 9 [Source:HGNC Symbol;Acc:HGNC:10004]
12	12342584	12344002	1419	20GM_42617	2.74194	2.9476	0.260737	890	Promoter (<=1kb)	12	12311298	12343200	31903	2	ENSSSCG00000017265	ENSSSCT00000055385	0	AXIN2	axin 2 [Source:HGNC Symbol;Acc:HGNC:904]
12	12814881	12815535	655	20GM_42657	3.12487	3.65692	0.358534	497	Promoter (<=1kb)	12	12397614	12815919	418306	2	ENSSSCG00000023992	ENSSSCT00000018795	384	CEP112	centrosomal protein 112 [Source:HGNC Symbol;Acc:HGNC:28514]
12	12881344	12881647	304	20GM_42664	2.56086	2.6801	0.166036	207	Promoter (<=1kb)	12	12882382	13268605	386224	1	ENSSSCG00000017268	ENSSSCT00000018798	-735
12	12882017	12882319	303	20GM_42665	3.43932	3.98744	0.490137	172	Promoter (<=1kb)	12	12882382	13268605	386224	1	ENSSSCG00000017268	ENSSSCT00000018798	-63
12	12882668	12883532	865	20GM_42666	3.01063	3.24197	0.260737	819	Promoter (<=1kb)	12	12882382	13268605	386224	1	ENSSSCG00000017268	ENSSSCT00000018798	286
12	13654443	13655102	660	20GM_42761	3.43932	3.98744	0.490137	216	Promoter (<=1kb)	12	13495120	13654912	159793	2	ENSSSCG00000017272	ENSSSCT00000051713	0	HELZ	helicase with zinc finger [Source:HGNC Symbol;Acc:HGNC:16878]
12	14034825	14035946	1122	20GM_42800	2.8302	2.97453	0.260737	726	Promoter (<=1kb)	12	14035656	14058453	22798	1	ENSSSCG00000017275	ENSSSCT00000018805	0	NOL11	nucleolar protein 11 [Source:HGNC Symbol;Acc:HGNC:24557]
12	14111760	14112560	801	20GM_42808	2.81769	2.95615	0.260737	630	Promoter (<=1kb)	12	14112643	14239576	126934	1	ENSSSCG00000033528	ENSSSCT00000043587	-83	BPTF	bromodomain PHD finger transcription factor [Source:HGNC Symbol;Acc:HGNC:3581]
12	14261321	14261953	633	20GM_42825	2.73313	2.83238	0.232957	182	Promoter (<=1kb)	12	14259206	14261618	2413	2	ENSSSCG00000032181	ENSSSCT00000059620	0	C17orf58	chromosome 17 open reading frame 58 [Source:HGNC Symbol;Acc:HGNC:27568]
12	14284930	14285455	526	20GM_42829	3.12487	3.65692	0.358534	134	Promoter (<=1kb)	12	14284907	14297591	12685	1	ENSSSCG00000029005	ENSSSCT00000040768	23	KPNA2	importin subunit alpha-2 [Source:RefSeq peptide;Acc:NP_001156876]
12	14368984	14369808	825	20GM_42839	2.69842	2.78181	0.208313	250	Promoter (<=1kb)	12	14368701	14492108	123408	1	ENSSSCG00000032176	ENSSSCT00000038813	283	SMURF2	SMAD specific E3 ubiquitin protein ligase 2 [Source:HGNC Symbol;Acc:HGNC:16809]
12	14576240	14576732	493	20GM_42868	2.79344	3.02369	0.260737	146	Promoter (<=1kb)	12	14577665	14577765	101	1	ENSSSCG00000040685	ENSSSCT00000057173	-933
12	14582635	14584366	1732	20GM_42871	2.40815	2.45431	0.118948	133	Promoter (<=1kb)	12	14582544	14601538	18995	1	ENSSSCG00000036057	ENSSSCT00000064606	91	POLG2	DNA polymerase gamma 2, accessory subunit [Source:HGNC Symbol;Acc:HGNC:9180]
12	14649470	14649850	381	20GM_42881	2.24868	2.07702	0.118948	232	Promoter (<=1kb)	12	14649066	14723295	74230	1	ENSSSCG00000017277	ENSSSCT00000047597	404	PECAM1	Platelet endothelial cell adhesion molecule [Source:UniProtKB/Swiss-Prot;Acc:Q95242]
12	14806958	14807443	486	20GM_42907	2.19502	2.05817	0.118948	474	Promoter (<=1kb)	12	14806692	14865344	58653	1	ENSSSCG00000017278	ENSSSCT00000018810	266	TEX2	testis expressed 2 [Source:HGNC Symbol;Acc:HGNC:30884]
12	14994372	14994742	371	20GM_42941	3.12884	3.41995	0.260737	302	Promoter (<=1kb)	12	14992439	14995369	2931	2	ENSSSCG00000037478	ENSSSCT00000044945	627	PRR29	proline rich 29 [Source:HGNC Symbol;Acc:HGNC:25673]
12	15051424	15052151	728	20GM_42950	2.61657	2.60774	0.118948	599	Promoter (<=1kb)	12	15052783	15057229	4447	1	ENSSSCG00000017283	ENSSSCT00000018815	-632	CD79B	B-cell antigen receptor complex-associated protein beta chain precursor [Source:RefSeq peptide;Acc:NP_001230841]
12	15091822	15092402	581	20GM_42958	2.91814	3.65771	0.358534	338	Promoter (<=1kb)	12	15091729	15115855	24127	1	ENSSSCG00000017288	ENSSSCT00000018818	93	FTSJ3	FtsJ homolog 3 [Source:HGNC Symbol;Acc:HGNC:17136]
12	15105916	15107220	1305	20GM_42961	3.32741	4.52048	0.571049	253	Promoter (<=1kb)	12	15101868	15105979	4112	2	ENSSSCG00000017287	ENSSSCT00000054038	0	PSMC5	26S protease regulatory subunit 8 [Source:UniProtKB/Swiss-Prot;Acc:P62197]
12	15164926	15165199	274	20GM_42971	3.23531	4.36618	0.50134	168	Promoter (<=1kb)	12	15114201	15164861	50661	2	ENSSSCG00000017289	ENSSSCT00000037329	-65	DDX42	DEAD-box helicase 42 [Source:HGNC Symbol;Acc:HGNC:18676]
12	15224739	15226204	1466	20GM_42980	2.93284	3.22995	0.260737	1022	Promoter (<=1kb)	12	15225293	15229361	4069	1	ENSSSCG00000040509	ENSSSCT00000050149	0	LIMD2	LIM domain-containing protein 2 [Source:RefSeq peptide;Acc:NP_001231640]
12	15297325	15298301	977	20GM_42987	2.9267	3.35639	0.260737	743	Promoter (<=1kb)	12	15230182	15298732	68551	2	ENSSSCG00000024813	ENSSSCT00000033901	431	MAP3K3	mitogen-activated protein kinase kinase kinase 3 [Source:HGNC Symbol;Acc:HGNC:6855]
12	15299124	15299487	364	20GM_42988	2.33451	2.44783	0.118948	287	Promoter (<=1kb)	12	15230182	15298784	68603	2	ENSSSCG00000024813	ENSSSCT00000042403	-340	MAP3K3	mitogen-activated protein kinase kinase kinase 3 [Source:HGNC Symbol;Acc:HGNC:6855]
12	15350234	15351222	989	20GM_43000	2.93284	3.22995	0.260737	709	Promoter (<=1kb)	12	15319593	15350971	31379	2	ENSSSCG00000017294	ENSSSCT00000018826	0	DCAF7	DDB1 and CUL4 associated factor 7 [Source:HGNC Symbol;Acc:HGNC:30915]
12	15374152	15374633	482	20GM_43003	2.19502	2.05817	0.118948	456	Promoter (<=1kb)	12	15353867	15373694	19828	2	ENSSSCG00000017295	ENSSSCT00000029983	-458	KCNH6	potassium voltage-gated channel subfamily H member 6 [Source:HGNC Symbol;Acc:HGNC:18862]
12	15385865	15386182	318	20GM_43004	3.01776	3.25263	0.260737	178	Promoter (<=1kb)	12	15377589	15386730	9142	2	ENSSSCG00000023612	ENSSSCT00000027986	548
12	15414373	15415770	1398	20GM_43009	3.92143	4.86808	0.746055	454	Promoter (<=1kb)	12	15394720	15414609	19890	2	ENSSSCG00000017296	ENSSSCT00000018828	0	ACE	Sus scrofa angiotensin I converting enzyme (peptidyl-dipeptidase A) 1 (ACE), transcript variant 1, mRNA. [Source:RefSeq mRNA;Acc:NM_001033015]
12	15436708	15437596	889	20GM_43012	2.56086	2.6801	0.166036	49	Promoter (<=1kb)	12	15436327	15447102	10776	1	ENSSSCG00000017297	ENSSSCT00000018831	381	CYB561	cytochrome b561 [Source:RefSeq peptide;Acc:NP_001090991]
12	16230481	16231019	539	20GM_43087	4.18977	5.6842	1.09496	163	Promoter (<=1kb)	12	16230009	16235068	5060	1	ENSSSCG00000032671	ENSSSCT00000058670	472
12	16751400	16752069	670	20GM_43130	3.34647	3.84709	0.482703	417	Promoter (<=1kb)	12	16693514	16752292	58779	2	ENSSSCG00000017306	ENSSSCT00000036531	223	ITGB3	integrin beta-3 precursor [Source:RefSeq peptide;Acc:NP_999167]
12	16810648	16811031	384	20GM_43137	3.0723	3.73787	0.418083	194	Promoter (<=1kb)	12	16810859	16882371	71513	1	ENSSSCG00000017308	ENSSSCT00000018844	0	CDC27	cell division cycle 27 [Source:HGNC Symbol;Acc:HGNC:1728]
12	16935329	16936063	735	20GM_43152	2.90245	3.18494	0.260737	661	Promoter (<=1kb)	12	16935000	17096883	161884	1	ENSSSCG00000017310	ENSSSCT00000018846	329	KANSL1	KAT8 regulatory NSL complex subunit 1 [Source:HGNC Symbol;Acc:HGNC:24565]
12	17134944	17135376	433	20GM_43174	2.51386	2.51466	0.118948	375	Promoter (<=1kb)	12	17101289	17134786	33498	2	ENSSSCG00000017311	ENSSSCT00000044399	-158	MAPT	microtubule associated protein tau [Source:HGNC Symbol;Acc:HGNC:6893]
12	17210819	17211789	971	20GM_43184	2.91504	3.82093	0.465479	689	Promoter (<=1kb)	12	17100325	17211362	111038	2	ENSSSCG00000017311	ENSSSCT00000042873	0	MAPT	microtubule associated protein tau [Source:HGNC Symbol;Acc:HGNC:6893]
12	17458541	17459462	922	20GM_43214	4.08298	5.75331	1.14103	366	Promoter (<=1kb)	12	17459008	17624334	165327	1	ENSSSCG00000017316	ENSSSCT00000026497	0	NSF	vesicle-fusing ATPase [Source:RefSeq peptide;Acc:NP_001231489]
12	17679806	17680136	331	20GM_43235	2.61657	2.60774	0.118948	105	Promoter (<=1kb)	12	17628620	17681090	52471	2	ENSSSCG00000017317	ENSSSCT00000038747	954	WNT3	Wnt family member 3 [Source:HGNC Symbol;Acc:HGNC:12782]
12	17681520	17682166	647	20GM_43236	2.61657	2.60774	0.118948	423	Promoter (<=1kb)	12	17628620	17681090	52471	2	ENSSSCG00000017317	ENSSSCT00000038747	-430	WNT3	Wnt family member 3 [Source:HGNC Symbol;Acc:HGNC:12782]
12	17708885	17709179	295	20GM_43242	2.2973	2.1457	0.118948	175	Promoter (<=1kb)	12	17628620	17708903	80284	2	ENSSSCG00000017317	ENSSSCT00000050782	0	WNT3	Wnt family member 3 [Source:HGNC Symbol;Acc:HGNC:12782]
12	17983531	17984012	482	20GM_43260	2.74194	2.9476	0.260737	142	Promoter (<=1kb)	12	17984164	18035373	51210	1	ENSSSCG00000017325	ENSSSCT00000037585	-152	PLEKHM1	pleckstrin homology and RUN domain containing M1 [Source:HGNC Symbol;Acc:HGNC:29017]
12	18037068	18037740	673	20GM_43265	2.53278	2.48436	0.118948	63	Promoter (<=1kb)	12	18037138	18069994	32857	1	ENSSSCG00000017328	ENSSSCT00000061574	0	ARHGAP27	Rho GTPase activating protein 27 [Source:HGNC Symbol;Acc:HGNC:31813]
12	18142514	18143153	640	20GM_43275	2.59826	2.73536	0.202804	353	Promoter (<=1kb)	12	18142322	18184103	41782	1	ENSSSCG00000017330	ENSSSCT00000024382	192	MAP3K14	mitogen-activated protein kinase kinase kinase 14 [Source:HGNC Symbol;Acc:HGNC:6853]
12	18225225	18225735	511	20GM_43293	2.66458	2.73261	0.201211	200	Promoter (<=1kb)	12	18198769	18225365	26597	2	ENSSSCG00000017333	ENSSSCT00000024903	0	FMNL1	formin like 1 [Source:HGNC Symbol;Acc:HGNC:1212]
12	18256015	18256431	417	20GM_43298	2.24868	2.07702	0.118948	251	Promoter (<=1kb)	12	18251430	18256960	5531	2	ENSSSCG00000017335	ENSSSCT00000046331	529	HEXIM2	hexamethylene bisacetamide inducible 2 [Source:HGNC Symbol;Acc:HGNC:28591]
12	18266912	18270734	3823	20GM_43300	6.59257	11.0503	5.52496	1272	Promoter (<=1kb)	12	18267026	18269159	2134	2	ENSSSCG00000017336	ENSSSCT00000018872	0
12	18281801	18282201	401	20GM_43302	3.65986	4.46781	0.540849	210	Promoter (<=1kb)	12	18281711	18302483	20773	1	ENSSSCG00000017338	ENSSSCT00000018874	90	PLCD3	phospholipase C delta 3 [Source:HGNC Symbol;Acc:HGNC:9061]
12	18291530	18291832	303	20GM_43304	2.69842	2.78181	0.208313	109	Promoter (<=1kb)	12	18291753	18301919	10167	1	ENSSSCG00000017338	ENSSSCT00000052926	0	PLCD3	phospholipase C delta 3 [Source:HGNC Symbol;Acc:HGNC:9061]
12	18337142	18338209	1068	20GM_43312	2.96021	3.2705	0.260737	943	Promoter (<=1kb)	12	18337193	18365138	27946	1	ENSSSCG00000017340	ENSSSCT00000038855	0	DCAKD	dephospho-CoA kinase domain containing [Source:HGNC Symbol;Acc:HGNC:26238]
12	18343707	18345252	1546	20GM_43314	3.12487	3.65692	0.358534	211	Promoter (<=1kb)	12	18344066	18363713	19648	1	ENSSSCG00000017340	ENSSSCT00000018876	0	DCAKD	dephospho-CoA kinase domain containing [Source:HGNC Symbol;Acc:HGNC:26238]
12	18426320	18426862	543	20GM_43323	3.64138	4.29631	0.490137	288	Promoter (<=1kb)	12	18426692	18447687	20996	1	ENSSSCG00000017342	ENSSSCT00000018878	0	KIF18B	kinesin family member 18B [Source:HGNC Symbol;Acc:HGNC:27102]
12	18474105	18474600	496	20GM_43333	3.87968	5.42642	0.931118	359	Promoter (<=1kb)	12	18468894	18474325	5432	2	ENSSSCG00000017345	ENSSSCT00000018881	0
12	18526797	18527079	283	20GM_43340	2.51386	2.51466	0.118948	163	Promoter (<=1kb)	12	18527107	18560218	33112	1	ENSSSCG00000021306	ENSSSCT00000051568	-28	GJC1	Gap junction gamma-1 protein [Source:UniProtKB/Swiss-Prot;Acc:A4GVD1]
12	18639356	18640505	1150	20GM_43349	2.94107	3.13832	0.260737	554	Promoter (<=1kb)	12	18639586	18649729	10144	1	ENSSSCG00000017352	ENSSSCT00000018890	0
12	18881239	18882019	781	20GM_43370	2.15153	2.07373	0.118948	148	Promoter (<=1kb)	12	18881437	18895957	14521	1	ENSSSCG00000017356	ENSSSCT00000018894	0	FAM171A2	family with sequence similarity 171 member A2 [Source:HGNC Symbol;Acc:HGNC:30480]
12	18900558	18901110	553	20GM_43375	2.2119	2.16343	0.118948	303	Promoter (<=1kb)	12	18893202	18900649	7448	2	ENSSSCG00000017355	ENSSSCT00000037733	0	GRN	granulins precursor [Source:RefSeq peptide;Acc:NP_001038043]
12	18913042	18914658	1617	20GM_43377	3.07693	3.58431	0.32143	1341	Promoter (<=1kb)	12	18913190	18919407	6218	1	ENSSSCG00000030167	ENSSSCT00000030896	0	SLC25A39	solute carrier family 25 member 39 [Source:RefSeq peptide;Acc:NP_001231895]
12	18915063	18915828	766	20GM_43378	4.29669	6.09422	1.3617	404	Promoter (<=1kb)	12	18915430	18921304	5875	1	ENSSSCG00000030167	ENSSSCT00000061128	0	SLC25A39	solute carrier family 25 member 39 [Source:RefSeq peptide;Acc:NP_001231895]
12	18929403	18929786	384	20GM_43381	2.61657	2.60774	0.118948	221	Promoter (<=1kb)	12	18918800	18930296	11497	2	ENSSSCG00000017359	ENSSSCT00000065904	510	RUNDC3A	RUN domain containing 3A [Source:HGNC Symbol;Acc:HGNC:16984]
12	19011573	19012175	603	20GM_43395	3.52536	4.44178	0.522347	183	Promoter (<=1kb)	12	19012736	19019783	7048	1	ENSSSCG00000017362	ENSSSCT00000018901	-561	ATXN7L3	ataxin 7 like 3 [Source:HGNC Symbol;Acc:HGNC:25416]
12	19013089	19013380	292	20GM_43396	2.4402	2.40873	0.118948	139	Promoter (<=1kb)	12	19013235	19019783	6549	1	ENSSSCG00000017362	ENSSSCT00000045085	0	ATXN7L3	ataxin 7 like 3 [Source:HGNC Symbol;Acc:HGNC:25416]
12	19023875	19024910	1036	20GM_43398	2.92194	3.50152	0.302062	538	Promoter (<=1kb)	12	19019866	19024147	4282	2	ENSSSCG00000022837	ENSSSCT00000024473	0	TMUB2	transmembrane and ubiquitin like domain containing 2 [Source:HGNC Symbol;Acc:HGNC:28459]
12	19036425	19036705	281	20GM_43400	2.96021	3.2705	0.260737	89	Promoter (<=1kb)	12	19035992	19036733	742	1	ENSSSCG00000036358	ENSSSCT00000054283	433
12	19039422	19039785	364	20GM_43401	2.72728	2.82385	0.22625	197	Promoter (<=1kb)	12	19031413	19040434	9022	2	ENSSSCG00000039673	ENSSSCT00000059515	649	ASB16	ankyrin repeat and SOCS box containing 16 [Source:HGNC Symbol;Acc:HGNC:19768]
12	19059666	19060030	365	20GM_43405	2.93284	3.22995	0.260737	128	Promoter (<=1kb)	12	19044562	19059952	15391	2	ENSSSCG00000017364	ENSSSCT00000050184	0	C17orf53	chromosome 17 open reading frame 53 [Source:HGNC Symbol;Acc:HGNC:28460]
12	19077166	19077556	391	20GM_43410	3.43932	3.98744	0.490137	152	Promoter (<=1kb)	12	19077422	19123140	45719	1	ENSSSCG00000017366	ENSSSCT00000044694	0	HDAC5	histone deacetylase 5 [Source:HGNC Symbol;Acc:HGNC:14068]
12	19174748	19175065	318	20GM_43429	2.61657	2.60774	0.118948	262	Promoter (<=1kb)	12	19167976	19175116	7141	2	ENSSSCG00000024179	ENSSSCT00000025040	51	NAGS	N-acetylglutamate synthase, mitochondrial [Source:RefSeq peptide;Acc:NP_001090989]
12	19245594	19246379	786	20GM_43440	3.16253	3.57133	0.313116	415	Promoter (<=1kb)	12	19246019	19268005	21987	1	ENSSSCG00000017367	ENSSSCT00000059031	0	MPP2	membrane palmitoylated protein 2 [Source:HGNC Symbol;Acc:HGNC:7220]
12	19283690	19284596	907	20GM_43441	2.45089	2.36534	0.118948	80	Promoter (<=1kb)	12	19273014	19283906	10893	2	ENSSSCG00000023014	ENSSSCT00000035246	0	CD300LG	CD300 molecule like family member g [Source:HGNC Symbol;Acc:HGNC:30455]
12	19336632	19337373	742	20GM_43447	2.56086	2.6801	0.166036	396	Promoter (<=1kb)	12	19336303	19349734	13432	1	ENSSSCG00000020744	ENSSSCT00000024088	329	DUSP3	dual specificity phosphatase 3 [Source:HGNC Symbol;Acc:HGNC:3069]
12	19430533	19430804	272	20GM_43463	2.75082	2.85821	0.249026	126	Promoter (<=1kb)	12	19431029	19452810	21782	1	ENSSSCG00000017376	ENSSSCT00000018915	-225	MEOX1	mesenchyme homeobox 1 [Source:HGNC Symbol;Acc:HGNC:7013]
12	19497308	19498057	750	20GM_43473	2.75676	2.8669	0.249026	532	Promoter (<=1kb)	12	19496844	19500152	3309	1	ENSSSCG00000017377	ENSSSCT00000018916	464
12	19531371	19531922	552	20GM_43479	3.35401	3.85847	0.483168	351	Promoter (<=1kb)	12	19531603	19548300	16698	1	ENSSSCG00000017379	ENSSSCT00000018918	0	ETV4	ETS variant 4 [Source:HGNC Symbol;Acc:HGNC:3493]
12	19580748	19581203	456	20GM_43482	2.20208	2.01154	0.118948	107	Promoter (<=1kb)	12	19551988	19582090	30103	2	ENSSSCG00000017378	ENSSSCT00000018917	887	DHX8	DEAH-box helicase 8 [Source:HGNC Symbol;Acc:HGNC:2749]
12	19581626	19582420	795	20GM_43483	3.07362	3.91253	0.490137	209	Promoter (<=1kb)	12	19551988	19582090	30103	2	ENSSSCG00000017378	ENSSSCT00000018917	0	DHX8	DEAH-box helicase 8 [Source:HGNC Symbol;Acc:HGNC:2749]
12	19787104	19787497	394	20GM_43505	2.75676	2.8669	0.249026	267	Promoter (<=1kb)	12	19787858	19853502	65645	1	ENSSSCG00000022101	ENSSSCT00000057335	-361	BRCA1	BRCA1, DNA repair associated [Source:HGNC Symbol;Acc:HGNC:1100]
12	19788275	19789320	1046	20GM_43506	2.59728	2.85352	0.249026	87	Promoter (<=1kb)	12	19755737	19788948	33212	2	ENSSSCG00000030211	ENSSSCT00000060322	0	NBR1	NBR1, autophagy cargo receptor [Source:HGNC Symbol;Acc:HGNC:6746]
12	19790446	19790762	317	20GM_43507	2.3123	2.16696	0.118948	187	Promoter (<=1kb)	12	19790361	19853505	63145	1	ENSSSCG00000022101	ENSSSCT00000025436	85	BRCA1	BRCA1, DNA repair associated [Source:HGNC Symbol;Acc:HGNC:1100]
12	19870006	19870883	878	20GM_43519	2.69232	2.87428	0.253827	632	Promoter (<=1kb)	12	19862836	19870159	7324	2	ENSSSCG00000029460	ENSSSCT00000023925	0	RND2	Rho family GTPase 2 [Source:HGNC Symbol;Acc:HGNC:18315]
12	19893380	19894532	1153	20GM_43523	2.92194	3.50152	0.302062	976	Promoter (<=1kb)	12	19891918	19894481	2564	2	ENSSSCG00000025507	ENSSSCT00000026116	0	RPL27	60S ribosomal protein L27 [Source:UniProtKB/Swiss-Prot;Acc:A1XQU5]
12	19918228	19918689	462	20GM_43526	2.38957	2.42681	0.118948	117	Promoter (<=1kb)	12	19918248	19926848	8601	1	ENSSSCG00000037979	ENSSSCT00000045784	0	AARSD1	alanyl-tRNA synthetase domain containing 1 [Source:HGNC Symbol;Acc:HGNC:28417]
12	20022010	20022285	276	20GM_43531	2.25895	2.09149	0.118948	37	Promoter (<=1kb)	12	20015321	20021356	6036	2	ENSSSCG00000037487	ENSSSCT00000055757	-654
12	20025848	20026371	524	20GM_43533	2.61657	2.60774	0.118948	166	Promoter (<=1kb)	12	20022429	20027248	4820	2	ENSSSCG00000017384	ENSSSCT00000018923	877	AOC2	amine oxidase, copper containing 2 [Source:HGNC Symbol;Acc:HGNC:549]
12	20035437	20035901	465	20GM_43535	2.33451	2.44783	0.118948	132	Promoter (<=1kb)	12	20028113	20035556	7444	2	ENSSSCG00000017385	ENSSSCT00000018924	0	PSME3	Proteasome activator complex subunit 3 [Source:UniProtKB/Swiss-Prot;Acc:P61291]
12	20087626	20088031	406	20GM_43541	2.15153	2.07373	0.118948	243	Promoter (<=1kb)	12	20081928	20087963	6036	2	ENSSSCG00000034782	ENSSSCT00000037763	0	VPS25	vacuolar protein sorting 25 homolog [Source:HGNC Symbol;Acc:HGNC:28122]
12	20094165	20094732	568	20GM_43544	3.08291	3.4527	0.263721	203	Promoter (<=1kb)	12	20092007	20094474	2468	2	ENSSSCG00000017389	ENSSSCT00000018929	0	RAMP2	receptor activity-modifying protein 2 precursor [Source:RefSeq peptide;Acc:NP_999247]
12	20179610	20179888	279	20GM_43556	2.48539	2.4153	0.118948	135	Promoter (<=1kb)	12	20179219	20241577	62359	1	ENSSSCG00000017395	ENSSSCT00000039088	391	RETREG3	reticulophagy regulator family member 3 [Source:HGNC Symbol;Acc:HGNC:27258]
12	20257144	20257653	510	20GM_43564	2.66976	3.39313	0.260737	56	Promoter (<=1kb)	12	20249763	20257475	7713	2	ENSSSCG00000017397	ENSSSCT00000048064	0	MLX	MLX, MAX dimerization protein [Source:HGNC Symbol;Acc:HGNC:11645]
12	20269255	20269525	271	20GM_43565	2.61657	2.60774	0.118948	145	Promoter (<=1kb)	12	20257627	20269716	12090	2	ENSSSCG00000017398	ENSSSCT00000049146	191	COASY	Bifunctional coenzyme A synthase Phosphopantetheine adenylyltransferase Dephospho-CoA kinase [Source:UniProtKB/Swiss-Prot;Acc:Q8MIR4]
12	20279027	20279445	419	20GM_43569	2.68776	2.99218	0.260737	75	Promoter (<=1kb)	12	20269056	20279578	10523	2	ENSSSCG00000035147	ENSSSCT00000063959	133	NAGLU	N-acetyl-alpha-glucosaminidase [Source:HGNC Symbol;Acc:HGNC:7632]
12	20344484	20345580	1097	20GM_43576	2.55366	2.66946	0.163227	182	Promoter (<=1kb)	12	20288411	20344127	55717	2	ENSSSCG00000017401	ENSSSCT00000018941	-357	ATP6V0A1	ATPase H+ transporting V0 subunit a1 [Source:HGNC Symbol;Acc:HGNC:865]
12	20375159	20377272	2114	20GM_43580	3.45881	4.16248	0.490137	1216	Promoter (<=1kb)	12	20375768	20384004	8237	1	ENSSSCG00000035446	ENSSSCT00000062644	0	CAVIN1	caveolae associated protein 1 [Source:HGNC Symbol;Acc:HGNC:9688]
12	20406998	20407954	957	20GM_43588	3.7708	4.82014	0.746055	307	Promoter (<=1kb)	12	20407189	20472991	65803	1	ENSSSCG00000017403	ENSSSCT00000050234	0	STAT3	Sus scrofa signal transducer and activator of transcription 3 (STAT3), mRNA. [Source:RefSeq mRNA;Acc:NM_001044580]
12	20497628	20498851	1224	20GM_43596	2.48781	2.47716	0.118948	513	Promoter (<=1kb)	12	20498096	20573159	75064	1	ENSSSCG00000017406	ENSSSCT00000018948	0	STAT5B	signal transducer and activator of transcription 5B [Source:RefSeq peptide;Acc:NP_999333]
12	20589052	20589408	357	20GM_43612	2.51386	2.51466	0.118948	15	Promoter (<=1kb)	12	20588431	20589991	1561	1	ENSSSCG00000017410	ENSSSCT00000018952	621	HCRT	Orexin Orexin-A Orexin-B [Source:UniProtKB/Swiss-Prot;Acc:O77668]
12	20638082	20638785	704	20GM_43624	3.28327	4.06693	0.490137	565	Promoter (<=1kb)	12	20638568	20646384	7817	1	ENSSSCG00000017414	ENSSSCT00000046649	0	KAT2A	lysine acetyltransferase 2A [Source:HGNC Symbol;Acc:HGNC:4201]
12	20647175	20647505	331	20GM_43628	3.14151	3.53997	0.313116	232	Promoter (<=1kb)	12	20647691	20656705	9015	1	ENSSSCG00000017416	ENSSSCT00000018960	-186	DHX58	Sus scrofa DExH-box helicase 58 (DHX58), mRNA. [Source:RefSeq mRNA;Acc:NM_001199132]
12	20725615	20725903	289	20GM_43641	2.27262	2.25354	0.118948	212	Promoter (<=1kb)	12	20726023	20755596	29574	1	ENSSSCG00000017419	ENSSSCT00000018963	-120	DNAJC7	DnaJ heat shock protein family (Hsp40) member C7 [Source:HGNC Symbol;Acc:HGNC:12392]
12	20861811	20862395	585	20GM_43666	2.77476	2.89322	0.260737	250	Promoter (<=1kb)	12	20862199	20870488	8290	1	ENSSSCG00000034779	ENSSSCT00000041097	0	NT5C3B	5'-nucleotidase, cytosolic IIIB [Source:HGNC Symbol;Acc:HGNC:28300]
12	20882479	20883312	834	20GM_43669	2.81769	2.95615	0.260737	408	Promoter (<=1kb)	12	20871052	20882856	11805	2	ENSSSCG00000017422	ENSSSCT00000018968	0	FKBP10	FK506 binding protein 10 [Source:HGNC Symbol;Acc:HGNC:18169]
12	21337223	21337823	601	20GM_43696	3.11356	3.3968	0.260737	387	Promoter (<=1kb)	12	21337647	21351491	13845	1	ENSSSCG00000033085	ENSSSCT00000043245	0
12	21784175	21785708	1534	20GM_43720	2.71074	2.79974	0.208313	779	Promoter (<=1kb)	12	21784405	21807162	22758	1	ENSSSCG00000039137	ENSSSCT00000019017	0	SMARCE1	SWI/SNF related, matrix associated, actin dependent regulator of chromatin, subfamily e, member 1 [Source:HGNC Symbol;Acc:HGNC:11109]
12	21924133	21924491	359	20GM_43735	2.61657	2.60774	0.118948	299	Promoter (<=1kb)	12	21924222	21951460	27239	1	ENSSSCG00000017470	ENSSSCT00000019019	0	TNS4	tensin 4 [Source:HGNC Symbol;Acc:HGNC:24352]
12	21925182	21925766	585	20GM_43736	2.56953	2.53827	0.118948	239	Promoter (<=1kb)	12	21924222	21951460	27239	1	ENSSSCG00000017470	ENSSSCT00000019019	960	TNS4	tensin 4 [Source:HGNC Symbol;Acc:HGNC:24352]
12	21979942	21980423	482	20GM_43739	3.16253	3.57133	0.313116	147	Promoter (<=1kb)	12	21962639	21980512	17874	2	ENSSSCG00000017472	ENSSSCT00000042372	89	IGFBP4	insulin-like growth factor-binding protein 4 precursor [Source:RefSeq peptide;Acc:NP_001116601]
12	22040866	22041238	373	20GM_43746	3.14816	3.54989	0.313116	125	Promoter (<=1kb)	12	22041139	22042020	882	1	ENSSSCG00000017474	ENSSSCT00000019025	0	GJD3	gap junction protein delta 3 [Source:HGNC Symbol;Acc:HGNC:19147]
12	22062229	22062811	583	20GM_43751	2.44535	2.35733	0.118948	463	Promoter (<=1kb)	12	22045270	22062913	17644	2	ENSSSCG00000017475	ENSSSCT00000039812	102	RARA	retinoic acid receptor alpha [Source:HGNC Symbol;Acc:HGNC:9864]
12	22063394	22063848	455	20GM_43752	2.92097	3.1085	0.260737	207	Promoter (<=1kb)	12	22045270	22062913	17644	2	ENSSSCG00000017475	ENSSSCT00000039812	-481	RARA	retinoic acid receptor alpha [Source:HGNC Symbol;Acc:HGNC:9864]
12	22084860	22085227	368	20GM_43755	2.37963	2.26288	0.118948	92	Promoter (<=1kb)	12	22047454	22085757	38304	2	ENSSSCG00000017475	ENSSSCT00000040357	530	RARA	retinoic acid receptor alpha [Source:HGNC Symbol;Acc:HGNC:9864]
12	22208702	22209120	419	20GM_43772	2.42858	2.33315	0.118948	221	Promoter (<=1kb)	12	22196148	22208625	12478	2	ENSSSCG00000017477	ENSSSCT00000050003	-77	CASC3	cancer susceptibility 3 [Source:HGNC Symbol;Acc:HGNC:17040]
12	22221296	22221579	284	20GM_43775	3.02031	3.35967	0.260737	155	Promoter (<=1kb)	12	22196148	22220914	24767	2	ENSSSCG00000017477	ENSSSCT00000019028	-382	CASC3	cancer susceptibility 3 [Source:HGNC Symbol;Acc:HGNC:17040]
12	22236412	22238022	1611	20GM_43777	5.1772	7.48581	2.35602	733	Promoter (<=1kb)	12	22224613	22237799	13187	2	ENSSSCG00000017476	ENSSSCT00000065296	0
12	22238338	22239247	910	20GM_43778	2.69842	2.78181	0.208313	851	Promoter (<=1kb)	12	22224615	22237799	13185	2	ENSSSCG00000017476	ENSSSCT00000019027	-539
12	22295772	22296098	327	20GM_43786	3.14816	3.54989	0.313116	158	Promoter (<=1kb)	12	22266099	22296729	30631	2	ENSSSCG00000035969	ENSSSCT00000060832	631	THRA	Thyroid hormone receptor alpha [Source:UniProtKB/Swiss-Prot;Acc:O97716]
12	22299467	22300294	828	20GM_43788	2.20208	2.01154	0.118948	98	Promoter (<=1kb)	12	22299611	22332196	32586	1	ENSSSCG00000029102	ENSSSCT00000019035	0	MED24	mediator complex subunit 24 [Source:HGNC Symbol;Acc:HGNC:22963]
12	22325150	22325594	445	20GM_43792	2.51386	2.51466	0.118948	316	Promoter (<=1kb)	12	22324976	22325079	104	1	ENSSSCG00000034694	ENSSSCT00000039674	174	SNORD124	Small nucleolar RNA SNORD124 [Source:RFAM;Acc:RF01211]
12	22360175	22360784	610	20GM_43798	2.73093	3.0582	0.260737	267	Promoter (<=1kb)	12	22344882	22360370	15489	2	ENSSSCG00000017489	ENSSSCT00000026850	0	PSMD3	proteasome 26S subunit, non-ATPase 3 [Source:HGNC Symbol;Acc:HGNC:9560]
12	22411049	22411740	692	20GM_43804	3.43932	3.98744	0.490137	393	Promoter (<=1kb)	12	22411125	22417747	6623	1	ENSSSCG00000017492	ENSSSCT00000019045	0	ORMDL3	ORMDL sphingolipid biosynthesis regulator 3 [Source:HGNC Symbol;Acc:HGNC:16038]
12	22466397	22466671	275	20GM_43809	2.73426	2.93624	0.260737	93	Promoter (<=1kb)	12	22466667	22556243	89577	1	ENSSSCG00000017494	ENSSSCT00000019047	0	IKZF3	IKAROS family zinc finger 3 [Source:HGNC Symbol;Acc:HGNC:13178]
12	22582659	22583760	1102	20GM_43817	2.61378	2.6036	0.118948	1024	Promoter (<=1kb)	12	22573320	22583618	10299	2	ENSSSCG00000017495	ENSSSCT00000042149	0	GRB7	growth factor receptor bound protein 7 [Source:HGNC Symbol;Acc:HGNC:4567]
12	22587639	22588547	909	20GM_43818	2.75217	3.09062	0.260737	634	Promoter (<=1kb)	12	22588209	22590247	2039	1	ENSSSCG00000017496	ENSSSCT00000019049	0	MIEN1	migration and invasion enhancer 1 [Source:HGNC Symbol;Acc:HGNC:28230]
12	22651311	22651693	383	20GM_43831	2.2345	2.05705	0.118948	327	Promoter (<=1kb)	12	22648485	22650364	1880	2	ENSSSCG00000017501	ENSSSCT00000019054	-947	PNMT	Phenylethanolamine N-methyltransferase [Source:UniProtKB/Swiss-Prot;Acc:Q06AU9]
12	22690513	22691057	545	20GM_43834	3.2873	3.7581	0.420916	272	Promoter (<=1kb)	12	22681249	22690612	9364	2	ENSSSCG00000017498	ENSSSCT00000019051	0	PPP1R1B	protein phosphatase 1 regulatory inhibitor subunit 1B [Source:HGNC Symbol;Acc:HGNC:9287]
12	22831260	22831919	660	20GM_43852	2.40815	2.45431	0.118948	448	Promoter (<=1kb)	12	22756106	22831324	75219	2	ENSSSCG00000017504	ENSSSCT00000057004	0	CDK12	cyclin dependent kinase 12 [Source:HGNC Symbol;Acc:HGNC:24224]
12	22841041	22841411	371	20GM_43854	4.35155	5.71719	1.11707	164	Promoter (<=1kb)	12	22841194	22870781	29588	1	ENSSSCG00000017505	ENSSSCT00000019058	0	MED1	mediator complex subunit 1 [Source:HGNC Symbol;Acc:HGNC:9234]
12	22872920	22873206	287	20GM_43860	2.82159	3.19649	0.260737	108	Promoter (<=1kb)	12	22874161	22967342	93182	1	ENSSSCG00000017506	ENSSSCT00000051396	-955	FBXL20	F-box and leucine rich repeat protein 20 [Source:HGNC Symbol;Acc:HGNC:24679]
12	22874769	22875191	423	20GM_43861	2.48781	2.47716	0.118948	204	Promoter (<=1kb)	12	22874161	22967342	93182	1	ENSSSCG00000017506	ENSSSCT00000051396	608	FBXL20	F-box and leucine rich repeat protein 20 [Source:HGNC Symbol;Acc:HGNC:24679]
12	23038820	23039352	533	20GM_43885	2.22981	2.05046	0.118948	78	Promoter (<=1kb)	12	23038219	23060488	22270	1	ENSSSCG00000017510	ENSSSCT00000062958	601	CACNB1	calcium voltage-gated channel auxiliary subunit beta 1 [Source:HGNC Symbol;Acc:HGNC:1401]
12	23043182	23044162	981	20GM_43887	2.47959	2.40688	0.118948	723	Promoter (<=1kb)	12	23042364	23063923	21560	1	ENSSSCG00000017510	ENSSSCT00000056314	818	CACNB1	calcium voltage-gated channel auxiliary subunit beta 1 [Source:HGNC Symbol;Acc:HGNC:1401]
12	23073117	23073388	272	20GM_43892	2.31735	2.17412	0.118948	173	Promoter (<=1kb)	12	23072742	23143923	71182	1	ENSSSCG00000017511	ENSSSCT00000019064	375	PLXDC1	plexin domain containing 1 [Source:HGNC Symbol;Acc:HGNC:20945]
12	23146742	23147396	655	20GM_43906	2.94107	3.13832	0.260737	513	Promoter (<=1kb)	12	23147341	23147444	104	1	ENSSSCG00000038846	ENSSSCT00000060230	0	U6	U6 spliceosomal RNA [Source:RFAM;Acc:RF00026]
12	23266779	23267741	963	20GM_43930	3.45179	4.15184	0.490137	415	Promoter (<=1kb)	12	23222708	23267187	44480	2	ENSSSCG00000040642	ENSSSCT00000047041	0	LASP1	LIM and SH3 protein 1 [Source:HGNC Symbol;Acc:HGNC:6513]
12	23273878	23274197	320	20GM_43931	2.24868	2.07702	0.118948	114	Promoter (<=1kb)	12	23275017	23275120	104	1	ENSSSCG00000018831	ENSSSCT00000020426	-820	snoU13	Small nucleolar RNA U13 [Source:RFAM;Acc:RF01210]
12	23297700	23298061	362	20GM_43934	2.26667	2.16036	0.118948	133	Promoter (<=1kb)	12	23297926	23316238	18313	1	ENSSSCG00000021478	ENSSSCT00000053706	0	CWC25	pre-mRNA-splicing factor CWC25 homolog [Source:RefSeq peptide;Acc:NP_001231581]
12	23317201	23317574	374	20GM_43936	2.4402	2.40873	0.118948	189	Promoter (<=1kb)	12	23317118	23345658	28541	1	ENSSSCG00000033291	ENSSSCT00000058547	83	PIP4K2B	phosphatidylinositol-5-phosphate 4-kinase type 2 beta [Source:HGNC Symbol;Acc:HGNC:8998]
12	23369100	23369371	272	20GM_43941	2.49707	2.43227	0.118948	257	Promoter (<=1kb)	12	23369985	23379275	9291	1	ENSSSCG00000039198	ENSSSCT00000062344	-614	PCGF2	polycomb group ring finger 2 [Source:HGNC Symbol;Acc:HGNC:12929]
12	23370995	23371535	541	20GM_43942	2.37963	2.26288	0.118948	260	Promoter (<=1kb)	12	23370477	23379275	8799	1	ENSSSCG00000039198	ENSSSCT00000062383	518	PCGF2	polycomb group ring finger 2 [Source:HGNC Symbol;Acc:HGNC:12929]
12	23379123	23379652	530	20GM_43944	2.75217	3.09062	0.260737	388	Promoter (<=1kb)	12	23376173	23379120	2948	2	ENSSSCG00000022187	ENSSSCT00000025319	-3	CISD3	CDGSH iron sulfur domain 3 [Source:HGNC Symbol;Acc:HGNC:27578]
12	23404160	23404456	297	20GM_43948	2.20208	2.01154	0.118948	157	Promoter (<=1kb)	12	23380959	23405130	24172	2	ENSSSCG00000032478	ENSSSCT00000048754	674	MLLT6	MLLT6, PHD finger containing [Source:HGNC Symbol;Acc:HGNC:7138]
12	23405201	23406505	1305	20GM_43949	2.90245	3.18494	0.260737	602	Promoter (<=1kb)	12	23387080	23405130	18051	2	ENSSSCG00000032478	ENSSSCT00000048529	-71	MLLT6	MLLT6, PHD finger containing [Source:HGNC Symbol;Acc:HGNC:7138]
12	23434682	23435303	622	20GM_43952	2.92194	3.50152	0.302062	177	Promoter (<=1kb)	12	23391031	23434795	43765	2	ENSSSCG00000032478	ENSSSCT00000047628	0	MLLT6	MLLT6, PHD finger containing [Source:HGNC Symbol;Acc:HGNC:7138]
12	23651708	23652044	337	20GM_43980	2.19502	2.05817	0.118948	21	Promoter (<=1kb)	12	23582305	23652015	69711	2	ENSSSCG00000018058	ENSSSCT00000019653	0	ARHGAP23	Rho GTPase activating protein 23 [Source:HGNC Symbol;Acc:HGNC:29293]
12	23678489	23679048	560	20GM_43982	3.23019	3.67247	0.366331	87	Promoter (<=1kb)	12	23582305	23678926	96622	2	ENSSSCG00000018058	ENSSSCT00000027800	0	ARHGAP23	Rho GTPase activating protein 23 [Source:HGNC Symbol;Acc:HGNC:29293]
12	23723189	23724119	931	20GM_43988	3.12487	3.65692	0.358534	698	Promoter (<=1kb)	12	23688309	23723480	35172	2	ENSSSCG00000018057	ENSSSCT00000019652	0	SOCS7	suppressor of cytokine signaling 7 [Source:RefSeq peptide;Acc:NP_001188415]
12	23766031	23766689	659	20GM_43993	3.28327	4.06693	0.490137	520	Promoter (<=1kb)	12	23752166	23766426	14261	2	ENSSSCG00000023263	ENSSSCT00000024338	0	MRPL45	mitochondrial ribosomal protein L45 [Source:HGNC Symbol;Acc:HGNC:16651]
12	23804574	23804886	313	20GM_43997	2.26667	2.16036	0.118948	45	Promoter (<=1kb)	12	23804872	23892031	87160	1	ENSSSCG00000017513	ENSSSCT00000019067	0	NPEPPS	aminopeptidase puromycin sensitive [Source:HGNC Symbol;Acc:HGNC:7900]
12	23914891	23916766	1876	20GM_44007	3.79042	4.66705	0.669023	696	Promoter (<=1kb)	12	23915911	23946076	30166	1	ENSSSCG00000017514	ENSSSCT00000019068	0	KPNB1	karyopherin subunit beta 1 [Source:HGNC Symbol;Acc:HGNC:6400]
12	23952629	23953052	424	20GM_44015	2.75676	2.8669	0.249026	37	Promoter (<=1kb)	12	23952816	23974613	21798	1	ENSSSCG00000017515	ENSSSCT00000019069	0	TBKBP1	TBK1 binding protein 1 [Source:HGNC Symbol;Acc:HGNC:30140]
12	23996716	23996994	279	20GM_44022	2.45089	2.36534	0.118948	227	Promoter (<=1kb)	12	23996499	24010454	13956	1	ENSSSCG00000017517	ENSSSCT00000019071	217	TBX21	T-box 21 [Source:RefSeq peptide;Acc:NP_001302651]
12	24073600	24073996	397	20GM_44031	2.90245	3.18494	0.260737	98	Promoter (<=1kb)	12	24060068	24072829	12762	2	ENSSSCG00000017518	ENSSSCT00000019072	-771	OSBPL7	oxysterol binding protein like 7 [Source:HGNC Symbol;Acc:HGNC:16387]
12	24103448	24103912	465	20GM_44034	3.35182	4.00044	0.490137	334	Promoter (<=1kb)	12	24103189	24104322	1134	2	ENSSSCG00000017522	ENSSSCT00000019076	410	SP6	Sp6 transcription factor [Source:HGNC Symbol;Acc:HGNC:14530]
12	24171375	24171862	488	20GM_44041	2.24393	2.07033	0.118948	372	Promoter (<=1kb)	12	24170399	24184753	14355	1	ENSSSCG00000017516	ENSSSCT00000019070	976	SP2	Sp2 transcription factor [Source:HGNC Symbol;Acc:HGNC:11207]
12	24204021	24204292	272	20GM_44048	2.71074	2.79974	0.208313	161	Promoter (<=1kb)	12	24204638	24204940	303	2	ENSSSCG00000024743	ENSSSCT00000026445	648	PRR15L	proline rich 15 like [Source:HGNC Symbol;Acc:HGNC:28149]
12	24291994	24292791	798	20GM_44056	2.93284	3.22995	0.260737	318	Promoter (<=1kb)	12	24292251	24292336	86	2	ENSSSCG00000018912	ENSSSCT00000020507	0	ssc-mir-152	ssc-mir-152 [Source:miRBase;Acc:MI0013104]
12	24302909	24303644	736	20GM_44060	2.93284	3.22995	0.260737	109	Promoter (<=1kb)	12	24303394	24316764	13371	1	ENSSSCG00000017525	ENSSSCT00000019079	0	NFE2L1	nuclear factor, erythroid 2 like 1 [Source:HGNC Symbol;Acc:HGNC:7781]
12	24305404	24305797	394	20GM_44061	3.16827	3.57991	0.319969	236	Promoter (<=1kb)	12	24304681	24316763	12083	1	ENSSSCG00000017525	ENSSSCT00000057403	723	NFE2L1	nuclear factor, erythroid 2 like 1 [Source:HGNC Symbol;Acc:HGNC:7781]
12	24786194	24786529	336	20GM_44105	2.94107	3.13832	0.260737	38	Promoter (<=1kb)	12	24784953	24786377	1425	2	ENSSSCG00000017532	ENSSSCT00000019086	0	HOXB1	homeobox B1 [Source:HGNC Symbol;Acc:HGNC:5111]
12	24800075	24800503	429	20GM_44110	2.34365	2.27036	0.118948	337	Promoter (<=1kb)	12	24796186	24799536	3351	2	ENSSSCG00000017533	ENSSSCT00000019087	-539	HOXB2	homeobox B2 [Source:HGNC Symbol;Acc:HGNC:5113]
12	24806435	24806929	495	20GM_44111	2.27761	2.11783	0.118948	23	Promoter (<=1kb)	12	24804647	24806783	2137	2	ENSSSCG00000017534	ENSSSCT00000019088	0	HOXB3	homeobox B3 [Source:HGNC Symbol;Acc:HGNC:5114]
12	24847282	24847701	420	20GM_44116	2.58884	2.62285	0.124445	161	Promoter (<=1kb)	12	24844073	24847845	3773	2	ENSSSCG00000017540	ENSSSCT00000019094	144	HOXB5	homeobox B5 [Source:HGNC Symbol;Acc:HGNC:5116]
12	24865265	24865698	434	20GM_44119	2.71074	2.79974	0.208313	306	Promoter (<=1kb)	12	24860114	24865326	5213	2	ENSSSCG00000017538	ENSSSCT00000019092	0	HOXB7	homeobox B7 [Source:HGNC Symbol;Acc:HGNC:5118]
12	24865974	24867083	1110	20GM_44120	4.37144	5.74814	1.13713	768	Promoter (<=1kb)	12	24860114	24865326	5213	2	ENSSSCG00000017538	ENSSSCT00000019092	-648	HOXB7	homeobox B7 [Source:HGNC Symbol;Acc:HGNC:5118]
12	24872481	24872766	286	20GM_44121	3.58651	4.73639	0.71493	164	Promoter (<=1kb)	12	24865839	24872518	6680	2	ENSSSCG00000017537	ENSSSCT00000047911	0	HOXB8	homeobox B8 [Source:HGNC Symbol;Acc:HGNC:5119]
12	24878976	24879267	292	20GM_44122	3.13989	3.43671	0.260737	142	Promoter (<=1kb)	12	24872662	24880134	7473	2	ENSSSCG00000039193	ENSSSCT00000053695	867	HOXB9	homeobox B9 [Source:HGNC Symbol;Acc:HGNC:5120]
12	24879788	24880771	984	20GM_44123	3.13989	3.43671	0.260737	631	Promoter (<=1kb)	12	24872662	24880134	7473	2	ENSSSCG00000039193	ENSSSCT00000053695	0	HOXB9	homeobox B9 [Source:HGNC Symbol;Acc:HGNC:5120]
12	24943523	24943793	271	20GM_44129	2.53884	2.49322	0.118948	141	Promoter (<=1kb)	12	24944754	24944876	123	1	ENSSSCG00000035609	ENSSSCT00000063396	-961	HOXB13-AS1_1	HOXB13 antisense RNA 1 conserved region 1 [Source:RFAM;Acc:RF02132]
12	25048675	25049431	757	20GM_44135	3.35401	3.85847	0.483168	122	Promoter (<=1kb)	12	25049346	25081023	31678	1	ENSSSCG00000017543	ENSSSCT00000019097	0	CALCOCO2	calcium binding and coiled-coil domain 2 [Source:HGNC Symbol;Acc:HGNC:29912]
12	25111268	25111664	397	20GM_44145	2.51386	2.51466	0.118948	165	Promoter (<=1kb)	12	25110747	25114005	3259	1	ENSSSCG00000017544	ENSSSCT00000019098	521		ATP synthase F(0) complex subunit C1, mitochondrial [Source:RefSeq peptide;Acc:NP_001020389]
12	25121872	25122865	994	20GM_44146	2.73426	2.93624	0.260737	193	Promoter (<=1kb)	12	25122195	25142919	20725	1	ENSSSCG00000025638	ENSSSCT00000026961	0	UBE2Z	ubiquitin conjugating enzyme E2 Z [Source:HGNC Symbol;Acc:HGNC:25847]
12	25198057	25198645	589	20GM_44150	2.45089	2.36534	0.118948	38	Promoter (<=1kb)	12	25197257	25242918	45662	1	ENSSSCG00000023128	ENSSSCT00000063269	800
12	25410048	25410341	294	20GM_44168	3.61432	4.39852	0.50134	81	Promoter (<=1kb)	12	25366931	25410026	43096	2	ENSSSCG00000040942	ENSSSCT00000055200	-22		beta-1,4 N-acetylgalactosaminyltransferase 2 [Source:RefSeq peptide;Acc:NP_001231259]
12	25449231	25449573	343	20GM_44169	3.13989	3.43671	0.260737	138	Promoter (<=1kb)	12	25441225	25449239	8015	2	ENSSSCG00000026701	ENSSSCT00000028456	0
12	25553284	25553883	600	20GM_44181	3.39226	3.9162	0.490137	82	Promoter (<=1kb)	12	25492537	25553715	61179	2	ENSSSCG00000017546	ENSSSCT00000019100	0	ZNF652	zinc finger protein 652 [Source:HGNC Symbol;Acc:HGNC:29147]
12	25610292	25610657	366	20GM_44184	2.27262	2.25354	0.118948	130	Promoter (<=1kb)	12	25595523	25609754	14232	2	ENSSSCG00000017549	ENSSSCT00000054029	-538	PHB	prohibitin [Source:HGNC Symbol;Acc:HGNC:8912]
12	25698931	25699908	978	20GM_44189	2.61657	2.60774	0.118948	785	Promoter (<=1kb)	12	25699417	25720445	21029	1	ENSSSCG00000017548	ENSSSCT00000019102	0	NGFR	nerve growth factor receptor [Source:HGNC Symbol;Acc:HGNC:7809]
12	25769910	25770468	559	20GM_44201	2.61657	2.60774	0.118948	410	Promoter (<=1kb)	12	25769554	25774733	5180	1	ENSSSCG00000017552	ENSSSCT00000019106	356	NXPH3	neurexophilin 3 [Source:HGNC Symbol;Acc:HGNC:8077]
12	25860522	25861247	726	20GM_44209	2.48781	2.47716	0.118948	671	Promoter (<=1kb)	12	25792627	25860610	67984	2	ENSSSCG00000020796	ENSSSCT00000025332	0	SPOP	speckle type BTB/POZ protein [Source:HGNC Symbol;Acc:HGNC:11254]
12	25888270	25888648	379	20GM_44215	3.31708	3.94786	0.490137	162	Promoter (<=1kb)	12	25877855	25888296	10442	2	ENSSSCG00000033731	ENSSSCT00000041888	0	SLC35B1	solute carrier family 35 member B1 [Source:HGNC Symbol;Acc:HGNC:20798]
12	26154604	26155151	548	20GM_44248	3.6632	4.33001	0.490137	271	Promoter (<=1kb)	12	26155512	26161738	6227	1	ENSSSCG00000034653	ENSSSCT00000042142	-361	DLX4	distal-less homeobox 4 [Source:HGNC Symbol;Acc:HGNC:2917]
12	26182408	26182974	567	20GM_44256	2.52676	2.47556	0.118948	343	Promoter (<=1kb)	12	26179428	26182932	3505	2	ENSSSCG00000017589	ENSSSCT00000019148	0	DLX3	distal-less homeobox 3 [Source:HGNC Symbol;Acc:HGNC:2916]
12	26183292	26183700	409	20GM_44257	2.88136	3.04991	0.260737	193	Promoter (<=1kb)	12	26179428	26182932	3505	2	ENSSSCG00000017589	ENSSSCT00000019148	-360	DLX3	distal-less homeobox 3 [Source:HGNC Symbol;Acc:HGNC:2916]
12	26273559	26274687	1129	20GM_44267	4.52664	5.99049	1.28795	235	Promoter (<=1kb)	12	26274616	26298755	24140	1	ENSSSCG00000027198	ENSSSCT00000042340	0	PDK2	pyruvate dehydrogenase kinase 2 [Source:HGNC Symbol;Acc:HGNC:8810]
12	26275596	26276109	514	20GM_44268	2.25895	2.09149	0.118948	255	Promoter (<=1kb)	12	26275758	26294891	19134	1	ENSSSCG00000027198	ENSSSCT00000030056	0	PDK2	pyruvate dehydrogenase kinase 2 [Source:HGNC Symbol;Acc:HGNC:8810]
12	26335639	26337270	1632	20GM_44276	3.16253	3.57133	0.313116	1351	Promoter (<=1kb)	12	26320717	26336562	15846	2	ENSSSCG00000017584	ENSSSCT00000019143	0	PPP1R9B	protein phosphatase 1 regulatory subunit 9B [Source:HGNC Symbol;Acc:HGNC:9298]
12	26342920	26343225	306	20GM_44279	2.42304	2.32518	0.118948	246	Promoter (<=1kb)	12	26342444	26342849	406	1	ENSSSCG00000037785	ENSSSCT00000046862	476
12	26361990	26363061	1072	20GM_44282	2.64249	2.70055	0.173687	138	Promoter (<=1kb)	12	26362002	26362541	540	2	ENSSSCG00000031307	ENSSSCT00000039035	0
12	26639649	26640138	490	20GM_44299	2.8684	3.03078	0.260737	288	Promoter (<=1kb)	12	26640823	26660861	20039	1	ENSSSCG00000017573	ENSSSCT00000019129	-685	XYLT2	xylosyltransferase 2 [Source:HGNC Symbol;Acc:HGNC:15517]
12	26640706	26641420	715	20GM_44300	2.9267	3.35639	0.260737	408	Promoter (<=1kb)	12	26640823	26660861	20039	1	ENSSSCG00000017573	ENSSSCT00000019129	0	XYLT2	xylosyltransferase 2 [Source:HGNC Symbol;Acc:HGNC:15517]
12	26694012	26694375	364	20GM_44308	2.28029	2.46964	0.118948	164	Promoter (<=1kb)	12	26675054	26694060	19007	2	ENSSSCG00000028019	ENSSSCT00000023663	0	LRRC59	leucine-rich repeat-containing protein 59 [Source:RefSeq peptide;Acc:NP_001231880]
12	26694650	26694938	289	20GM_44309	2.27262	2.25354	0.118948	56	Promoter (<=1kb)	12	26675054	26694060	19007	2	ENSSSCG00000028019	ENSSSCT00000031741	-590	LRRC59	leucine-rich repeat-containing protein 59 [Source:RefSeq peptide;Acc:NP_001231880]
12	26791727	26792641	915	20GM_44316	2.73426	2.93624	0.260737	736	Promoter (<=1kb)	12	26791976	26811544	19569	1	ENSSSCG00000017563	ENSSSCT00000053265	0	MYCBPAP	MYCBP associated protein [Source:HGNC Symbol;Acc:HGNC:19677]
12	26995073	26995476	404	20GM_44339	3.45179	4.15184	0.490137	228	Promoter (<=1kb)	12	26975610	26995521	19912	2	ENSSSCG00000038760	ENSSSCT00000065008	45	ANKRD40	ankyrin repeat domain 40 [Source:HGNC Symbol;Acc:HGNC:28233]
12	27041410	27041826	417	20GM_44345	2.94107	3.13832	0.260737	285	Promoter (<=1kb)	12	27039036	27041684	2649	2	ENSSSCG00000017556	ENSSSCT00000019111	0
12	27093085	27093629	545	20GM_44353	4.18977	5.6842	1.09496	241	Promoter (<=1kb)	12	27093233	27100483	7251	1	ENSSSCG00000017557	ENSSSCT00000019112	0	WFIKKN2	WAP, follistatin/kazal, immunoglobulin, kunitz and netrin domain containing 2 [Source:HGNC Symbol;Acc:HGNC:30916]
12	27118311	27119480	1170	20GM_44356	2.71074	2.79974	0.208313	1077	Promoter (<=1kb)	12	27115824	27119928	4105	2	ENSSSCG00000040773	ENSSSCT00000048912	448	TOB1	protein Tob1 [Source:RefSeq peptide;Acc:NP_001116677]
12	27119928	27121072	1145	20GM_44357	2.19502	2.05817	0.118948	539	Promoter (<=1kb)	12	27115824	27119928	4105	2	ENSSSCG00000040773	ENSSSCT00000048912	0	TOB1	protein Tob1 [Source:RefSeq peptide;Acc:NP_001116677]
12	27329672	27330074	403	20GM_44384	4.16158	5.24052	0.822852	257	Promoter (<=1kb)	12	27224297	27329947	105651	2	ENSSSCG00000033228	ENSSSCT00000042938	0	SPAG9	sperm associated antigen 9 [Source:HGNC Symbol;Acc:HGNC:14524]
12	27340017	27340575	559	20GM_44387	2.44535	2.35733	0.118948	349	Promoter (<=1kb)	12	27224297	27340788	116492	2	ENSSSCG00000033228	ENSSSCT00000043228	213	SPAG9	sperm associated antigen 9 [Source:HGNC Symbol;Acc:HGNC:14524]
12	27370276	27370597	322	20GM_44390	2.77552	3.12626	0.260737	58	Promoter (<=1kb)	12	27225402	27370217	144816	2	ENSSSCG00000033228	ENSSSCT00000047371	-59	SPAG9	sperm associated antigen 9 [Source:HGNC Symbol;Acc:HGNC:14524]
12	27415741	27416383	643	20GM_44393	2.75217	3.09062	0.260737	366	Promoter (<=1kb)	12	27416152	27436781	20630	1	ENSSSCG00000038348	ENSSSCT00000046082	0	NME1	nucleoside diphosphate kinase A [Source:RefSeq peptide;Acc:NP_001191688]
[truncated: 8,904 more rows]
